# Supplementary material for: Combined Transcriptome and Metabolome Analysis of Alfalfa Response to Thrips Infection
Source: Genes (Basel). 2021 Dec 10;12(12):1967. doi: 10.3390/genes12121967 (PMC8701657; doi:10.3390/genes12121967)
Supplement: Supplementary file 1 [file genes-12-01967-s001.zip]

Archive with 8 entries (8 files):
- Figure S1.png
- Figure S2.tif
- Figure S3.png
- Figure S4.png
- Table S1.xlsx
- Table S2.xls
- Table S3.xlsx
- Table S4.xls
