# Supplementary material for: Combined Transcriptome and Metabolome Analysis of Alfalfa Response to Thrips Infection
Source: Genes (Basel). 2021 Dec 10;12(12):1967. doi: 10.3390/genes12121967 (PMC8701657; doi:10.3390/genes12121967)
Supplement: Supplementary file 1 [file genes-12-01967-s001.zip › Table S1.xlsx]

## Sheet: Sheet1
Index	Q1 (Da)	Q3 (Da)	Rt (min)	Molecular Weight (Da)	Ionization model	Compounds	Class	S-CK1	S-CK2	S-CK3	S-T1	S-T2	S-T3	cpd_ID	kegg_map
pmb0883	482.1	341.7	9.79	481.1	[M+H]+	LysoPE 18:0	Lipids	3660	5550	3640	2530	1540	2450	--	--
pmb0863	492.3	184	7.27	491.3	[M+H]+	LysoPC 16:2 (2n isomer)	Lipids	15300	19500	23000	12500	19500	9100	--	--
pmb2789	309	209	7.98	310	[M-H]-	13-HpOTrE(r)	Lipids	17400	9840	17700	10900	5730	6510	--	--
pmf0294	271.292	105	12.19	270.292	[M+H]+	1-Octadecanol	Lipids	18900	14300	14800	15300	17600	16200	V01924	--
pmb2406	510.1	184.4	9.27	509.1	[M+H]+	LysoPC 17:0	Lipids	19200	20800	19500	18800	27300	20700	--	--
pmd0158	424.2	227.2	7.46	425.2	[M-H]-	LysoPE 14:0 (2n isomer)	Lipids	21500	27300	20700	14900	11400	9780	--	--
pmb0864	426.3	285.2	7.59	425.3	[M+H]+	LysoPE 14:0	Lipids	22400	34800	24600	15100	13700	12000	--	--
pmb0287	351.4	334.3	7.4	350.4	[M+H]+	MAG (18:4) isomer2	Lipids	33200	43200	45800	24800	22300	26300	--	--
pmb0164	355.1	147.2	8.33	354.1	[M+H]+	MAG (18:2) isomer1	Lipids	39000	43000	41100	21200	37200	28100	--	--
pmb2643	225	207	9.92	226	[M-H]-	Myristoleic acid (C14:1)	Lipids	40800	22100	46900	235000	106000	20100	C08322	--
pmd0145	550.37	184.1	10.09	549.37	[M+H]+	LysoPC 20:1	Lipids	48700	69000	42900	24200	33900	26600	--	--
pmb2640	199	181	9.6	200	[M-H]-	Lauric acid (C12:0)	Lipids	56700	65900	56800	107000	72400	51400	C02679	ko00061,ko01100
pmb0292	387.1	331.1	7.58	386.1	[M+H]+	Cholesterol	Lipids	57000	77700	71900	119000	81800	107000	C00187	ko00100,ko01100
pmf0402	367.365	285.4	10.87	368.365	[M-H]-	Lignoceric acid	Lipids	57800	75200	71000	52500	61900	57000	C08320	ko01040
pmd0144	550.37	184	10.12	549.37	[M+H]+	LysoPC 20:1 (2n isomer)	Lipids	60900	64300	50200	27800	30200	27600	--	--
pmb0866	468.1	184.4	7.65	467.1	[M+H]+	LysoPC 14:0	Lipids	66300	78700	64400	51800	48100	41900	--	--
pmb2221	318.3	60.1	6.92	317.3	[M+H]+	4-Hydroxysphinganine	Lipids	73700	77400	86000	127000	92700	69400	C12144	ko00600,ko01100
pmb0302	126.1	96	3.66	125.1	[M+H]+	2-Aminoethylphosphonate	Lipids	75400	88800	91900	128000	154000	147000	C03557	ko00440,ko01100,ko02010
pmb2388	524.1	184	8.99	523.1	[M+H]+	LysoPC 18:0 (2n isomer)	Lipids	77200	114000	77000	37800	25400	23900	--	--
pmb5304	277.1	241.2	10.58	278.1	[M-H]-	α-Linolenic acid	Lipids	80100	86800	89100	57800	65300	73700	C06427	ko00592,ko01040,ko01100,ko01110
pmb0296	357.2	265.4	8.87	356.2	[M+H]+	MAG (18:1) isomer2	Lipids	84400	74300	72900	31900	33900	42200	--	--
pmb2363	357.2	265.3	8.65	356.2	[M+H]+	MAG (18:1) isomer1	Lipids	96400	78900	82400	46800	42500	47200	--	--
pmb0848	494.3	184.2	7.77	493.3	[M+H]+	LysoPC 16:1 (2n isomer)	Lipids	123000	120000	124000	80600	86800	70100	--	--
pmd0160	452.3	255.2	8.43	453.3	[M-H]-	LysoPE 16:0 (2n isomer)	Lipids	133000	155000	108000	85600	80200	97100	--	--
pmb0149	351	147.1	6.59	350	[M+H]+	MAG (18:4) isomer1	Lipids	139000	152000	200000	116000	155000	148000	--	--
pmb1562	351	146.9	7.74	350	[M+H]+	MAG (18:4) isomer3	Lipids	143000	112000	152000	101000	115000	166000	--	--
pmb2799	295	195.2	9.69	296	[M-H]-	12,13-EODE	Lipids	152000	208000	194000	117000	182000	185000	--	--
pmb0882	522.1	504.2	9	521.1	[M+H]+	LysoPC 18:1	Lipids	184000	210000	154000	73100	74600	64600	--	--
pmb0165	494.3	184.1	8.44	493.3	[M+H]+	LysoPC 16:1	Lipids	284000	289000	273000	156000	112000	124000	--	--
pmb0885	291	190.9	6.65	290	[M+H]+	4-oxo-9Z,11Z,13E,15E-octadecatetraenoic acid	Lipids	293000	292000	254000	295000	281000	263000	--	--
pmf0297	297.324	183.1	9.24	298.324	[M-H]-	1-Eicosanol	Lipids	309000	285000	330000	211000	239000	175000	--	--
pmb2383	534.1	337.7	8.96	533.1	[M+H]+	MGMG (18:2) isomer2	Lipids	317000	433000	376000	166000	157000	157000	--	--
pmd0130	468.3	184	7.63	467.3	[M+H]+	LysoPC 14:0 (2n isomer)	Lipids	331000	401000	344000	259000	243000	196000	--	--
pmb3121	478.1	281.3	8.97	479.1	[M-H]-	LysoPE 18:1	Lipids	414000	559000	319000	207000	142000	141000	--	--
pmb3132	478.1	281.2	8.76	479.1	[M-H]-	LysoPE 18:1 (2n isomer)	Lipids	475000	687000	413000	355000	179000	162000	--	--
pmc0960	544.4	485.2	8.96	543.4	[M+H]+	LysoPC 20:4	Lipids	487000	771000	488000	196000	120000	122000	--	--
pmb2325	353.1	261.8	8.26	352.1	[M+H]+	MAG (18:3) isomer2	Lipids	514000	530000	556000	310000	326000	367000	--	--
pmb2319	482.3	184.1	8.16	481.3	[M+H]+	LysoPC 15:0	Lipids	520000	601000	489000	477000	486000	389000	--	--
pmb0161	696.4	355.3	8.01	695.4	[M+H]+	DGMG (18:2) isomer1	Lipids	809000	994000	666000	444000	433000	559000	--	--
pmb2804	311.1	171.3	7.81	312.1	[M-H]-	13-HPODE	Lipids	825000	871000	903000	387000	525000	886000	C04717	ko00591,ko01100
pmb2792	293	193.1	7.76	294	[M-H]-	13-HOTrE(r)	Lipids	835000	3150000	1490000	735000	1030000	934000	--	--
pmb1574	277.2	93	8.03	276.2	[M+H]+	Octadecadien-6-ynoic acid	Lipids	901000	894000	1010000	458000	449000	713000	--	--
pmb0128	213.3	81	4.52	212.3	[M+H]+	delta-Tridecalactone	Lipids	1050000	983000	1020000	1320000	489000	682000	--	--
pmb0890	355.1	263.3	10.47	354.1	[M+H]+	MAG (18:2)	Lipids	1050000	1100000	1280000	906000	927000	1040000	--	--
pmb0874	478.6	460.6	8.28	477.6	[M+H]+	LysoPE 18:2 (2n isomer)	Lipids	1230000	1530000	975000	654000	456000	550000	--	--
pmb0873	520	184.5	8.15	519	[M+H]+	LysoPC 18:2 (2n isomer)	Lipids	1260000	1600000	1340000	620000	407000	432000	--	--
pmb1656	353.1	335.1	9.85	352.1	[M+H]+	MAG (18:3) isomer4	Lipids	1780000	1760000	1670000	977000	1110000	1340000	--	--
pmd0136	524.36	184	9.84	523.36	[M+H]+	LysoPC 18:0	Lipids	2040000	2500000	1990000	1480000	1320000	1780000	--	--
pmb0854	518.3	459.3	8.7	517.3	[M+H]+	LysoPC 18:3	Lipids	2170000	2640000	2130000	1650000	1180000	1410000	--	--
pmf0399	309.287	227.3	10.69	310.287	[M-H]-	cis-Gondoic acid	Lipids	2500000	2030000	2620000	3570000	2420000	1680000	C16526	ko01040
pmb0159	696.4	355.2	7.48	695.4	[M+H]+	DGMG (18:2) isomer2	Lipids	3860000	3880000	3680000	2760000	2610000	3100000	--	--
pmb2787	293.2	275.1	9.12	294.2	[M-H]-	9-KODE	Lipids	4000000	4750000	5090000	2220000	3590000	4920000	--	--
pmb3117	452	255.3	8.65	453	[M-H]-	LysoPE 16:0	Lipids	4050000	5340000	3680000	2830000	2040000	2290000	--	--
pmb2791	309.1	209.1	7.49	310.1	[M-H]-	9-HpOTrE	Lipids	4340000	4340000	5090000	2190000	2690000	3300000	--	--
pmb0852	520.3	502.2	8.33	519.3	[M+H]+	LysoPC 18:2	Lipids	5500000	6400000	5030000	3120000	3060000	3130000	--	--
pmb0163	696.4	355.4	8.2	695.4	[M+H]+	DGMG (18:2) isomer3	Lipids	6070000	7150000	4860000	3180000	3330000	4260000	--	--
pmb0889	279.3	95.1	8.91	278.3	[M+H]+	Punicic acid	Lipids	6320000	5920000	6750000	6020000	4010000	6050000	C08364	--
pmb2251	694.1	353.7	7.49	693.1	[M+H]+	DGMG (18:1)	Lipids	9140000	9290000	9230000	6620000	6260000	6890000	--	--
pmb2778	295	277.3	8.9	296	[M-H]-	9,10-EODE	Lipids	9260000	9410000	10100000	8510000	6110000	9670000	--	--
pmb1626	534.4	263.3	9.12	533.4	[M+H]+	MGMG (18:2) isomer1	Lipids	9440000	12300000	9910000	4510000	3880000	4390000	--	--
pmb2444	353.2	261.3	10.01	352.2	[M+H]+	MAG (18:3) isomer1	Lipids	11300000	10200000	10200000	5520000	7070000	10200000	--	--
pma3606	295.2	179.2	9.17	294.2	[M+H]+	9-Hydroxy-(10E,12Z,15Z)-octadecatrienoic acid	Lipids	12500000	12900000	12900000	6610000	8120000	13600000	--	--
pmb0859	522.4	184	8.82	521.4	[M+H]+	LysoPC 18:1 (2n isomer)	Lipids	12500000	18100000	13100000	6420000	3770000	3870000	--	--
pme2827	239	223	6.73	240.245	[M-H]-	Palmitaldehyde	Lipids	14800000	14500000	14100000	13900000	12000000	14800000	C00517	ko00071
pmb0855	496.3	184.2	8.7	495.3	[M+H]+	LysoPC 16:0	Lipids	22500000	25800000	22200000	17700000	15800000	16400000	--	--
pma0461	277.216	93.1	8.47	276.216	[M+H]+	14,15-Dehydrocrepenynic acid	Lipids	24800000	24500000	28000000	36000000	17400000	21800000	--	--
pmd0132	496.33	184	8.7	495.33	[M+H]+	LysoPC 16:0 (2n isomer)	Lipids	25200000	28700000	23300000	19700000	16500000	18900000	--	--
pmb2786	293	275	8.36	294	[M-H]-	9-HOTrE	Lipids	25700000	24500000	29600000	20000000	19100000	27400000	--	--
pmb0865	518.2	184.1	7.62	517.2	[M+H]+	LysoPC 18:3 (2n isomer)	Lipids	31800000	33900000	35400000	20300000	18600000	20300000	--	--
pmb1650	279.2	149.4	9.67	278.2	[M+H]+	Octadeca-11E,13E,15Z-trienoic acid	Lipids	34400000	41600000	32300000	40500000	31000000	30800000	--	--
pmb0160	353.3	261.1	7.48	352.3	[M+H]+	MAG (18:3) isomer5	Lipids	35100000	40800000	38700000	28000000	28900000	36600000	--	--
pmb1605	353.3	261.4	8.52	352.3	[M+H]+	MAG (18:3) isomer3	Lipids	64500000	62200000	65600000	47200000	49700000	45800000	--	--
pmf0073	399.37	234.995	12.21	400.37	[M-H]-	Campesterol	Sterides	15300	15400	16600	15000	14700	16200	C01789	ko00100,ko00905,ko01100,ko01110
pmf0091	427.386	344.995	12.2	426.386	[M+H]+	2,3-Oxidosqualene	Sterides	268000	289000	290000	297000	267000	267000	--	--
pmf0085	427.386	345	12.2	426.386	[M+H]+	Cycloartenol	Sterides	274000	306000	288000	283000	264000	279000	C01902	ko00100,ko01100,ko01110
pmf0079	457.376	375.1	12.19	458.376	[M-H]-	Soyasapogenol B	Sterides	3350000	3410000	3500000	3410000	3380000	3740000	C08980	--
pmf0070	415.386	119.197	7.73	414.386	[M+H]+	β-Sitosterol	Sterides	24900000	15400000	16200000	13200000	31400000	20600000	C01753	ko00100,ko01110
pme0430	575	285	3.66	576.127	[M-H]-	Procyanidin A1	Proanthocyanidins	10700	7550	11700	7020	11700	9750	--	--
pmb2938	353.1	100.9	3.05	354.1	[M-H]-	4-O-Caffeoyl quinic acid (criptochlorogenic acid)	Organic acids and derivatives	9	9	9	113000	84600	36200	--	--
pmb3068	337.1	173.1	2.84	338.1	[M-H]-	1-O-p-Coumaroyl quinic acid	Organic acids and derivatives	9	9	9	4230	2450	4580	--	--
pmb3073	709.1	337.1	3.44	710.1	[M-H]-	O-p-Coumaroyl quinic acid O-rutinoside derivative	Organic acids and derivatives	2680	4950	7350	8870	19800	10000	--	--
pme2652	205.04	171	6.11	206.044	[M-H]-	(R)-lipoic acid	Organic acids and derivatives	2780	3200	2890	3200	3280	2650	C00725	--
pme0085	359.3	196.7	4.1	360.3	[M-H]-	Rosmarinic acid	Organic acids and derivatives	14500	11800	20500	25300	37300	38600	C01850	ko00350
pme2709	117.063	71	2.33	118.063	[M-H]-	2-Hydroxy-2-methyl butyric acid	Organic acids and derivatives	14600	11800	18200	15300	10900	15300	--	--
pmb3064	499.2	163.2	2.49	500.2	[M-H]-	3-O-p-coumaroyl quinic acid O-hexoside	Organic acids and derivatives	16400	11000	19300	12300	9330	18300	--	--
pmf0066	665.2	160.9	4.17	666.624	[M-H]-	2'-Acetylacteoside	Organic acids and derivatives	17300	16400	20200	82100	50400	36900	--	--
pme0394	151.047	93	4.23	152.047	[M-H]-	2-Methoxybenzoic acid	Organic acids and derivatives	18500	13800	35000	65700	120000	86400	--	--
pmf0096	88.9	70.9	1.19	90.03	[M-H]-	Oxalic acid	Organic acids and derivatives	20300	6280	33800	31300	14200	33700	C00209	ko00230,ko00630,ko01100
pme0293	197.074	151	4.23	196.074	[M+H]+	(3,4-Dimethoxyphenyl) acetic acid	Organic acids and derivatives	22300	20200	20100	30900	17300	22000	--	--
pme0309	183.037	124	3.14	184.037	[M-H]-	Methyl gallate	Organic acids and derivatives	22800	26600	24300	25600	26400	21600	--	--
pme0272	149.032	77	2.52	150.032	[M-H]-	Benzoylformic acid	Organic acids and derivatives	23900	23500	16400	19600	21800	15500	C02137	ko00360
pmf0196	166.975	78.7	1.27	205.938	[M]-	Phosphoenolpyruvic acid	Organic acids and derivatives	25000	33400	35200	20600	22700	6670	--	--
pmf0408	639.2	161	3.72	640.2	[M-H]-	Plantamajoside	Organic acids and derivatives	30200	26600	27100	40600	19600	76400	C10485	--
pme1820	151	106.9	3.22	152.047	[M-H]-	p–Hydroxyphenyl acetic acid	Organic acids and derivatives	32300	47800	26100	27900	25100	24900	C00642	ko00350,ko00360
pme0237	183.058	137	4.74	182.058	[M+H]+	Ethyl 3,4-Dihydroxybenzoate (Ethyl protocatechuate)	Organic acids and derivatives	33600	36400	33200	31700	31400	24700	--	--
pme0275	115.047	97	1.92	116.047	[M-H]-	4-Oxopentanoate	Organic acids and derivatives	35100	35600	39300	35300	32100	38800	--	--
pmf0218	166.959	78.8	0.84	233.99	[M-3Na+2H]-	Phosphoenolpyruvate trisodium salt	Organic acids and derivatives	35100	38600	30800	10800	13400	17300	--	--
pmf0420	149	74.9	4.37	150.068	[M-H]-	Benzyl acetate	Organic acids and derivatives	35900	34300	27700	30300	11400	18600	C15513	--
pma3724	369.1	177.1	3.4	368.1	[M+H]+	1-O-Feruloyl quinic acid	Organic acids and derivatives	40600	55000	44200	22100	15200	29800	--	--
pmb0824	537.1	177.4	2.56	536.1	[M+H]+	Syringic acid O-feruloyl-O-hexoside	Organic acids and derivatives	42000	39500	36900	23000	31000	47900	--	--
pmb3074	337.1	191.1	3.48	338.1	[M-H]-	3-O-p-Coumaroyl quinic acid	Organic acids and derivatives	42000	44800	38800	26500	27300	17300	--	--
pmb2497	197	153	0.7	198	[M-H]-	4-Hydroxy-3-methoxymandelate	Organic acids and derivatives	45100	79900	55700	52800	40500	53000	C05584	ko00350,ko01100
pme0265	203.121	121	5.02	202.12	[M+H]+	Sebacate	Organic acids and derivatives	45100	28200	47800	88900	123000	161000	C08277	--
pme2601	89	59	1.17	90.032	[M-H]-	3-Hydroxypropanoic acid	Organic acids and derivatives	45400	44700	43000	24200	29000	35200	C01013	ko00240,ko00410,ko00640,ko01100,ko01200
pme0289	151.068	79	6.08	150.068	[M+H]+	4-Ethylbenzoic acid	Organic acids and derivatives	45800	24000	38800	61200	58500	71800	--	--
pma0149	341.079	207.066	2.73	340.079	[M+H]+	Sinapoyl malate	Organic acids and derivatives	48900	54000	61800	86500	98600	94300	C02887	ko00940
pme2277	152.04	108	1.39	153.043	[M-H]-	3-Aminosalicylic acid	Organic acids and derivatives	49500	47800	43500	33100	37000	20800	--	--
pme2362	151	107	2.92	152.047	[M-H]-	Mandelic acid	Organic acids and derivatives	64400	72200	54600	39100	20600	36100	C01984	--
pme0397	173.053	93	0.87	174.053	[M-H]-	Shikimic acid	Organic acids and derivatives	66700	52800	58400	27900	41100	46300	C00493	ko00400,ko01100,ko01110,ko01230
pmb3107	359.1	182.1	2.36	360.1	[M-H]-	Syringic acid O-glucoside	Organic acids and derivatives	72600	56600	93900	316000	447000	347000	--	--
pme0271	115.011	71	1.25	116.011	[M-H]-	Maleic acid	Organic acids and derivatives	72900	125000	69200	78600	71200	59400	C01384	ko00350,ko00650,ko00760
pmf0413	213.076	153	4.64	212.068	[M+H]+	Propyl gallate	Organic acids and derivatives	79800	81000	83000	83800	25600	43900	C11155	--
pme3034	131.04	69	1.9	132.042	[M-H]-	ethylmalonate	Organic acids and derivatives	87000	85200	49800	27300	9410	10500	--	--
pme3346	131.08	85	2.58	132.079	[M-H]-	5-hydroxyhexanoic acid	Organic acids and derivatives	87600	87800	107000	144000	60400	74800	--	--
pmb3066	481.1	319.2	2.7	482.1	[M-H]-	5-O-p-coumaroyl shikimic acid O-hexoside	Organic acids and derivatives	98700	127000	92900	77900	110000	123000	--	--
pmb3072	481.1	319.3	3.19	482.1	[M-H]-	3-O-p-coumaroyl shikimic acid O-hexoside	Organic acids and derivatives	110000	130000	99700	84400	107000	121000	--	--
pme0285	146.085	87	0.84	145.085	[M+H]+	4-Guanidinobutyric acid	Organic acids and derivatives	117000	66000	150000	354000	806000	485000	C01035	ko00330,ko01100
pme2598	167.1	123	2.68	168.042	[M-H]-	3,4-Dihydroxybenzeneacetic acid	Organic acids and derivatives	131000	135000	129000	221000	262000	291000	--	--
pme2009	149	87	1.25	150.016	[M-H]-	L-(+)-Tartaric acid	Organic acids and derivatives	138000	101000	348000	959000	2130000	2240000	--	--
pmb0247	137.3	94.2	3.21	136.3	[M+H]+	p-Aminobenzoate	Organic acids and derivatives	143000	118000	178000	211000	146000	171000	C00568	ko00790,ko01100
pmf0280	193	113.1	0.65	194.043	[M-H]-	D-Galacturonic acid	Organic acids and derivatives	215000	340000	222000	198000	163000	171000	C00333	ko00040,ko00053,ko00520,ko01100,ko02010
pme2129	131.08	85	3.56	132.079	[M-H]-	(S)-(-)-2-Hydroxyisocaproic acid	Organic acids and derivatives	238000	213000	245000	197000	241000	242000	--	--
pme0286	131.079	85	3.56	132.079	[M-H]-	2-Hydroxyisocaproic acid	Organic acids and derivatives	247000	217000	261000	241000	251000	239000	--	--
pmf0425	149	87	0.8	150.016	[M-H]-	D-tartaric acid	Organic acids and derivatives	285000	294000	651000	1440000	4010000	3210000	C02107	--
pmb2928	331	313.1	1.95	332	[M-H]-	Gallic acid O-Hexoside	Organic acids and derivatives	295000	303000	276000	342000	389000	505000	--	--
pme0295	146.074	86	1.59	145.074	[M+H]+	4-Acetamidobutyric acid	Organic acids and derivatives	319000	349000	301000	298000	570000	502000	--	--
pme0413	151.047	136	3.99	152.047	[M-H]-	Vanillin	Organic acids and derivatives	352000	440000	372000	800000	694000	507000	C00755	ko00360,ko01100,ko01110
pme0269	229.152	211	6.12	230.152	[M-H]-	Dodecanedioic aicd	Organic acids and derivatives	387000	388000	415000	439000	213000	191000	C02678	--
pme1814	153	108	2.59	154.027	[M-H]-	2,5-dihydroxybenzoic acid (Gentisic acid)	Organic acids and derivatives	390000	492000	463000	836000	1250000	916000	C00628	ko00350,ko01100
pme3011	104.06	68.8	0.7	103.063	[M+H]+	γ-aminobutyric acid	Organic acids and derivatives	394000	483000	397000	549000	631000	732000	C00334	ko00250,ko00330,ko00410,ko00650,ko00760,ko01100
pme2541	103.047	57	1.56	104.047	[M-H]-	α-Hydroxyisobutyric acid	Organic acids and derivatives	423000	305000	499000	843000	353000	410000	--	--
pme2241	129	85	1.64	130.027	[M-H]-	Citraconic acid	Organic acids and derivatives	469000	543000	414000	483000	394000	327000	C02226	ko00290,ko00660,ko01100,ko01210
pme0233	188.043	144	2.68	189.043	[M-H]-	Kynurenic acid	Organic acids and derivatives	482000	446000	651000	751000	832000	1050000	C01717	ko00380,ko01100
pme2903	137.03	93	3.1	138.032	[M-H]-	4-Hydroxybenzoic acid	Organic acids and derivatives	491000	498000	635000	983000	915000	747000	C00156	ko00130,ko00360,ko00790,ko01100,ko01110
pme1711	117.1	59	2.02	118.063	[M-H]-	3-Hydroxy-3-methyl butyric acid	Organic acids and derivatives	547000	637000	582000	553000	468000	514000	--	--
pmb1587	207.2	165.2	8.37	206.2	[M+H]+	4-Hydroxy-3,5-diisopropylbenzaldehyde	Organic acids and derivatives	596000	652000	601000	837000	654000	576000	--	--
pme3009	175	99	0.59	174.016	[M+H]+	trans-Citridic acid	Organic acids and derivatives	607000	388000	632000	701000	1110000	1190000	--	--
pme1977	173.1	111	3.83	174.089	[M-H]-	Suberic acid	Organic acids and derivatives	630000	422000	496000	595000	412000	315000	C08278	--
pme3096	118	74	1.31	119.022	[M-H]-	Aminomalonic acid	Organic acids and derivatives	647000	639000	649000	615000	396000	422000	C00872	--
pme3309	145.06	101	2.68	146.058	[M-H]-	2-Methylglutaric acid	Organic acids and derivatives	659000	543000	517000	439000	328000	249000	--	--
pme0245	145.058	101	2.56	146.058	[M-H]-	Adipic acid	Organic acids and derivatives	687000	609000	561000	440000	335000	259000	C06104	ko01100
pme1730	117	59	0.88	118.027	[M-H]-	D-Erythronolactone	Organic acids and derivatives	754000	628000	597000	466000	387000	487000	--	--
pmb0766	390.4	328.3	7.01	389.4	[M+H]+	Azoxystrobin acid	Organic acids and derivatives	777000	710000	503000	715000	570000	661000	--	--
pme3083	164.04	120	3.84	165.043	[M-H]-	2-(Formylamino)benzoic acid	Organic acids and derivatives	865000	1130000	898000	852000	573000	649000	--	--
pme2670	121.04	92	3.72	122.037	[M-H]-	4-Hydroxybenzaldehyde	Organic acids and derivatives	974000	1360000	1200000	1300000	1170000	1140000	C00633	ko01100
pme2169	115	71	1.17	116.011	[M-H]-	Fumaric acid	Organic acids and derivatives	1000000	1880000	698000	914000	1060000	758000	C00122	ko00020,ko00190,ko00220,ko00250,ko00350,ko00360,ko00620,ko00650,ko00760,ko01100,ko01110,ko01200
pme0267	131.042	87	2.14	132.042	[M-H]-	2-Methylsuccinic acid	Organic acids and derivatives	1050000	945000	926000	473000	535000	285000	--	--
pme3576	138.05	92.1	4.05	137.048	[M+H]+	Anthranilic acid	Organic acids and derivatives	1120000	1410000	778000	393000	262000	319000	C00108	ko00380,ko00400,ko00999,ko01058,ko01100,ko01110,ko01230
pmb1912	474.2	327	2.4	473.2	[M+H]+	10-Formyl-THF	Organic acids and derivatives	1170000	1310000	1350000	1390000	850000	1430000	C00234	ko00670,ko00970,ko01100,ko01200
pme0243	131.042	87	1.88	132.042	[M-H]-	Glutaric acid	Organic acids and derivatives	1230000	1270000	776000	352000	282000	145000	C00489	ko00071,ko00310
pme3154	147.07	59	1.44	148.074	[M-H]-	(Rs)-Mevalonic acid	Organic acids and derivatives	1230000	1440000	1030000	1090000	1140000	680000	--	--
pmb2654	460.1	117.9	0.75	461.1	[M-H]-	Anthranilate O-hexosyl-O-hexoside	Organic acids and derivatives	1410000	995000	1800000	1510000	1170000	1800000	--	--
pme2589	159.1	87	1.22	160.037	[M-H]-	Oxoadipic acid	Organic acids and derivatives	1620000	1290000	1900000	1230000	877000	973000	C00322	ko00300,ko00310,ko00380,ko01100,ko01210,ko01230
pme0240	121.037	77	4.54	122.037	[M-H]-	Benzoic acid	Organic acids and derivatives	1730000	2820000	1490000	1520000	921000	797000	C00180	ko00360,ko01100,ko01110
pme2036	191	85	0.82	192.063	[M-H]-	Quinic acid	Organic acids and derivatives	1780000	1800000	1980000	2660000	3110000	1790000	C00296	ko00400
pme3207	141.03	59	0.66	142.027	[M-H]-	trans,trans-Muconic acid	Organic acids and derivatives	1830000	1940000	2110000	1760000	1930000	2150000	--	--
pme0282	165.027	77	2.99	166.027	[M-H]-	Phthalic acid	Organic acids and derivatives	1970000	1920000	1940000	2520000	2490000	2120000	C01606	ko01100,ko02010
pme1851	130.07	88	0.78	131.07	[M-H]-	Creatine	Organic acids and derivatives	2050000	2370000	1800000	1800000	1810000	1430000	C00300	ko00260,ko00330,ko01100
pme0281	165.027	121	2.99	166.027	[M-H]-	Terephthalic acid	Organic acids and derivatives	2720000	2720000	2670000	3620000	3480000	3090000	C06337	ko01100
pme1683	477.2	258	2.18	476.168	[M+H]+	D-Pantothenic dcid	Organic acids and derivatives	2860000	3130000	2950000	3550000	3890000	3990000	C12276	--
pmb2871	315.1	153	1.8	316.1	[M-H]-	2,5-dihydroxy benzoic acid O-hexside	Organic acids and derivatives	3520000	3850000	3500000	3330000	5430000	4210000	--	--
pmb2657	289.1	97.1	0.9	290.1	[M-H]-	Argininosuccinate	Organic acids and derivatives	3820000	4780000	4920000	6720000	9680000	9570000	C03406	ko00220,ko00250,ko01100,ko01110,ko01230
pme1292	167.1	123	2.15	168.042	[M-H]-	Homogentisic acid	Organic acids and derivatives	3830000	3690000	3290000	1760000	1600000	2950000	C00544	ko00130,ko00350,ko01100
pme0274	132.095	69	0.85	131.095	[M+H]+	6-Aminocaproic acid	Organic acids and derivatives	3970000	4470000	4130000	4020000	5770000	4610000	C02378	ko01100
pme0250	187.105	125	4.43	188.105	[M-H]-	Azelaic acid	Organic acids and derivatives	4300000	2800000	2180000	1800000	1350000	1340000	C08261	--
pme3719	165.05	75	0.82	166.048	[M-H]-	D-Xylonic acid	Organic acids and derivatives	4950000	5020000	4610000	3170000	2840000	3020000	--	--
pme2380	145	101	1.17	146.022	[M-H]-	A-Ketoglutaric acid	Organic acids and derivatives	5040000	3990000	5470000	3630000	4540000	4110000	--	--
pmb1318	457.2	209.2	4.5	456.2	[M+H]+	8-Methyl-2-oxo-4-phenyl-2H-chromen-7-yl 4-(hexyloxy)benzoate	Organic acids and derivatives	5820000	4530000	4950000	7000000	8750000	8930000	--	--
pme3069	556.28	371	10.23	555.284	[M+H]+	Taurocholic acid	Organic acids and derivatives	6380000	6360000	6270000	5710000	5670000	5930000	C05122	ko00430,ko01100
pme0207	103.047	59.1	1.45	104.047	[M-H]-	3-Hydroxybutyrate	Organic acids and derivatives	8780000	11600000	9450000	12500000	8000000	7250000	--	--
pme2050	191	111	0.82	192.027	[M-H]-	Citric acid	Organic acids and derivatives	10500000	11000000	11100000	15700000	16300000	12300000	C00158	ko00020,ko00250,ko00630,ko01100,ko01110,ko01200,ko01210,ko01230
pmf0578	191	111	1.17	192.027	[M-H]-	Citric acid monohydrate	Organic acids and derivatives	11500000	11600000	11900000	9680000	11500000	8880000	--	--
pme1830	117.03	73	1.38	118.027	[M-H]-	Succinic acid	Organic acids and derivatives	12600000	12900000	12400000	13400000	8990000	8110000	C00042	ko00020,ko00190,ko00250,ko00350,ko00360,ko00620,ko00630,ko00640,ko00650,ko00760,ko00920,ko01100,ko01110,ko01200
pmb2826	147	87.1	1.01	148	[M-H]-	Citramalate	Organic acids and derivatives	15100000	13700000	13000000	9840000	13300000	8680000	C00815	--
pme0486	117.02	73	1.31	118.027	[M-H]-	Methylmalonic acid	Organic acids and derivatives	18300000	18200000	18500000	19600000	12600000	11800000	C02170	ko00240,ko00280,ko00640
pme2033	133	71	1.1	134.022	[M-H]-	L(-)-Malic acid	Organic acids and derivatives	24100000	19200000	23600000	18200000	22500000	16400000	C00497	ko00650
pma3649	132.1	86.1	0.99	131.1	[M+H]+	5-Aminolevulinate	Organic acids and derivatives	26000000	29100000	27100000	31100000	41000000	34200000	C00430	ko00260,ko00860,ko01100,ko01110,ko02010
pmb3099	153	125	1.54	154	[M-H]-	Diethyl phosphate	Organic acids and derivatives	32700000	30700000	27300000	31400000	28500000	29600000	C06608	--
pmb3101	175.1	115	2.74	176.1	[M-H]-	2-Isopropylmalate	Organic acids and derivatives	46800000	36600000	38500000	13300000	15200000	11300000	C02504	ko00290,ko00620,ko01100,ko01110,ko01210,ko01230
pmb1096	118	91	2.5	117	[M+H]+	Indole	Indole derivatives	36700	36100	39100	43000	83700	67400	C00463	ko00380,ko00400,ko00402,ko01100,ko01110
pme0543	160.05	115.995	4.23	161.048	[M-H]-	Indole-5-carboxylic acid	Indole derivatives	74100	115000	76700	72800	50100	39100	--	--
pme2836	178.08	160	2.99	177.079	[M+H]+	5-Hydroxytryptophol	Indole derivatives	79700	40400	68700	134000	145000	134000	--	--
pme2723	146.1	91	4.53	145.053	[M+H]+	Indole-3-carboxaldehyde	Indole derivatives	258000	332000	263000	290000	257000	201000	C08493	--
pmb0812	127.1	81.2	2.82	126.1	[M+H]+	Imidazole-4-acetate	Indole derivatives	429000	492000	497000	362000	440000	269000	C02835	ko00340
pmb0818	206.1	147.5	2.47	205.1	[M+H]+	Methoxyindoleacetic acid	Indole derivatives	1290000	690000	1030000	1130000	2660000	1760000	C05660	ko00380
pme1578	271.053	215	5.62	270.053	[M+H]+	Genistein (4',5,7-Trihydroxyisoflavone)	Isoflavone	9	9	9	83600	30400	119000	C06563	ko00943,ko01110
pme3263	269	225	4.5	270.053	[M-H]-	2'-Hydroxydaidzein	Isoflavone	26900	36000	19100	20300	23700	24700	C02495	ko00943,ko01110
pme1568	285.048	257	4.99	286.048	[M-H]-	Orobol (5,7,3',4'-tetrahydroxyisoflavone)	Isoflavone	29100	11200	16800	30600	34200	45200	C10510	--
pme3250	285	270	7.12	284.069	[M+H]+	Biochanin A	Isoflavone	37400	38600	36200	46100	193000	77200	C00814	ko00943,ko01110
pme3252	285	270	5.02	284.069	[M+H]+	Glycitein	Isoflavone	95900	92700	102000	264000	1160000	415000	C14536	ko00943,ko01110
pme0355	255.058	137	4.9	254.058	[M+H]+	Daidzein	Isoflavone	123000	134000	74200	935000	1250000	640000	C10208	ko00943,ko01110
pme3233	285	270	5.13	284.069	[M+H]+	Calycosin	Isoflavone	249000	212000	253000	635000	2970000	1200000	C01562	ko00943,ko01110
pme1498	269.074	237	6.26	268.074	[M+H]+	Formononetin (4'-O-methyldaidzein)	Isoflavone	302000	316000	351000	1120000	6750000	1600000	C00858	ko00943,ko01110
pme3502	429.13	267	4.59	430.126	[M-H]-	Formononetin 7-O-glucoside (Ononin)	Isoflavone	383000	494000	593000	248000	185000	227000	C10509	ko00943
pme3279	287	153	4.94	286.048	[M+H]+	2'-Hydroxygenistein	Isoflavone	392000	186000	179000	383000	518000	573000	C12134	ko00943
pme3292	283	268	7.11	284.069	[M-H]-	Prunetin	Isoflavone	568000	465000	466000	576000	2270000	913000	C10521	ko00943
pme1587	417.111	255	3.47	416.111	[M+H]+	Daidzein 7-O-glucoside (Daidzin)	Isoflavone	787000	978000	574000	1270000	1850000	1040000	C10216	ko00943
pme3400	447.12	285	5.21	446.121	[M+H]+	Sissotrin	Isoflavone	1640000	883000	1660000	331000	310000	672000	C05376	ko00943
pme3210	433	271	3.95	432.106	[M+H]+	Genistein 7-O-Glucoside (Genistin)	Isoflavone	5880000	6170000	4160000	2230000	1610000	1840000	C09126	ko00943
pmf0249	397.303	147.2	9.09	396.303	[M+H]+	δ-Tocotrienol	Vitamins and derivatives	7390	7370	7340	8520	8530	11000	C14156	ko00130,ko01110
pme2661	383	323	5.4	384.339	[M-H]-	Vitamin D3	Vitamins and derivatives	23000	30100	16500	12500	13000	12400	C05443	ko00100,ko01100
pmf0248	403.4	373.1	6.99	402.35	[M+H]+	delta-Tocopherol	Vitamins and derivatives	29000	34900	22900	11000	21500	563000	C14151	ko00130,ko01100,ko01110
pme1281	246	96.9	2.04	247.025	[M-H]-	Pyridoxal 5'-phosphate	Vitamins and derivatives	40200	60700	34400	9	9	9	C00018	ko00730,ko00750,ko01100
pme2263	243.09	200	3.35	244.088	[M-H]-	Biotin	Vitamins and derivatives	46500	53100	41500	51000	35000	27400	C00120	ko00780,ko01100,ko02010
pme0491	138	94	1.51	139	[M-H]-	6-hydroxynicotinic acid	Vitamins and derivatives	142000	112000	124000	159000	123000	225000	C01020	ko00760
pmb0801	346	184.1	1.61	345	[M+H]+	4-Pyridoxic acid O-hexoside	Vitamins and derivatives	204000	96400	162000	237000	555000	438000	--	--
pme3478	277.13	146	2.91	278.13	[M-H]-	Pantetheine	Vitamins and derivatives	220000	393000	259000	241000	177000	149000	C00831	ko00332,ko00770
pma3101	256.2	124.1	0.84	255.2	[M+H]+	Nicotinate ribonucleoside	Vitamins and derivatives	231000	302000	291000	624000	1140000	781000	C05841	ko00760,ko01100
pme1383	170.1	134.1	1.18	169.074	[M+H]+	Pyridoxine	Vitamins and derivatives	235000	186000	263000	365000	354000	645000	C00314	ko00750,ko01100
pme1014	445.3	341.3	10.73	444.303	[M+H]+	Menaquinone (K2)	Vitamins and derivatives	266000	262000	195000	244000	186000	198000	C00828	ko00130,ko01100,ko01110
pme2167	157	111	1.19	156.017	[M+H]+	Orotic acid	Vitamins and derivatives	333000	421000	299000	444000	390000	360000	C00295	ko00240,ko01100
pmb2648	263.1	146.9	0.73	264.1	[M-H]-	Thiamine	Vitamins and derivatives	393000	398000	354000	227000	387000	349000	C00378	ko00730,ko01100,ko02010,ko04122
pma1751	286	124	1.95	285	[M+H]+	Nicotinic acid-hexoside	Vitamins and derivatives	500000	386000	530000	241000	477000	476000	--	--
pme0496	122	78	1.18	123	[M-H]-	Nicotinic acid	Vitamins and derivatives	792000	820000	745000	716000	1060000	1030000	C00253	ko00760,ko00960,ko01100,ko01110
pme1709	138.05	78	3.72	137.048	[M+H]+	Nicotinic Acid Methyl Ester (Methyl Nicotinate)	Vitamins and derivatives	1120000	1050000	1050000	1060000	1400000	1590000	--	--
pme1952	377	243	3.23	376.138	[M+H]+	Riboflavin	Vitamins and derivatives	1910000	2460000	1680000	2270000	1520000	1050000	C00255	ko00740,ko01100,ko01110
pmb0789	332.1	314.3	1.17	331.1	[M+H]+	Pyridoxine O-glucoside	Vitamins and derivatives	3470000	1760000	3140000	4710000	7080000	7850000	--	--
pmb0800	123.1	79.9	1.53	122.1	[M+H]+	Niacinamide	Vitamins and derivatives	11800000	16200000	12600000	14500000	14100000	17400000	C00153	ko00760,ko01100
pmb0802	220.2	202.1	2.17	219.2	[M+H]+	D-Pantothenic acid	Vitamins and derivatives	21800000	21100000	21600000	25100000	29900000	31800000	C00864	ko00410,ko00770,ko01100,ko01110
pme2111	175	87	0.84	176.12	[M-H]-	L-ascorbate	Vitamins and derivatives	23500000	18900000	27100000	30400000	27400000	20600000	C00072	ko00053,ko00480,ko01100,ko01110
pmf0181	811.492	649.4	6.19	812.492	[M-H]-	Saikosaponin B4	Terpene	5560	4800	6610	11100	11000	17000	--	--
pmf0188	811.492	649.4	6.13	812.492	[M-H]-	Saikosaponin B3	Terpene	5780	3900	5910	11600	9840	19500	--	--
pmf0561	945.55	783.4	5.88	946.55	[M-H]-	Ginsenoside Rd	Terpene	7890	1550	2730	7640	7350	2620	C20725	--
pmb1490	305.1	131.3	6.52	304.1	[M+H]+	Oryzalexin E	Terpene	10200	14000	9730	9670	11400	9880	C21561	ko00904,ko01110
pme0062	515.3	497	5.93	516.309	[M-H]-	Cucurbitacin D	Terpene	12100	10600	14100	24100	4810	8920	C08796	--
pmf0556	945.55	783.5	4.37	946.55	[M-H]-	Ginsenoside Re	Terpene	25600	18000	41400	29200	26500	30600	C08944	--
pmf0474	373.113	123	2.15	374.121	[M-H]-	Geniposidic acid	Terpene	30300	21000	21300	19300	48800	46900	C11673	ko00902,ko01110
pme0080	557.3	497	7.15	558.319	[M-H]-	Cucurbitacin B	Terpene	34600	15300	9580	57100	29900	54400	C08794	--
pmf0435	391.2	179	3.46	390.153	[M+H]+	Loganin	Terpene	34600	26200	44900	41700	55500	30400	C01433	ko00902,ko01100,ko01110
pmf0465	387.129	122.9	3.36	388.137	[M-H]-	Geniposide	Terpene	40500	32000	37100	55000	47200	57000	C09781	--
pmf0157	675	643.3	5.99	672.242	[M-H]-	Azadirachtin D	Terpene	65200	49100	75100	71900	41800	35500	--	--
pme2181	513.2	453	7.01	514.22	[M-H]-	Nomilin	Terpene	81500	87300	99200	120000	60500	102000	C08773	--
pmf0449	375.1	169.1	2.71	376.137	[M-H]-	Loganic acid	Terpene	110000	118000	155000	77900	78000	76400	C01512	ko00902,ko01110
pmf0487	955.4	793.5	5.53	956.498	[M-H]-	Ginsenoside Ro	Terpene	113000	171000	93600	61000	87600	78500	C17543	--
pmb1530	317.1	137.1	7.27	316.1	[M+H]+	Phytocassane D	Terpene	163000	116000	147000	173000	167000	161000	--	--
pmf0476	329.175	293	7.5	328.168	[M+H]+	Crocetin	Terpene	205000	187000	247000	137000	155000	178000	C08588	ko00999,ko01110
pmf0497	481.171	197.1	3.48	480.163	[M+H]+	Albiflorin	Terpene	238000	190000	306000	417000	597000	557000	C17457	--
pmf0423	359.134	197	3.3	358.126	[M+H]+	Sweroside	Terpene	1780000	1380000	1740000	2170000	2320000	2920000	C17071	--
pmf0339	387.2	207	3.32	386.194	[M+H]+	Roseoside	Terpene	1800000	1550000	2140000	2520000	3380000	3580000	--	--
pmf0511	585.423	371	11.33	584.423	[M+H]+	Capsanthin	Terpene	2930000	3030000	3040000	3020000	3130000	2940000	C08584	ko00906
pmf0433	375.1	195.1	2.98	374.121	[M+H]+	Swertiamarin	Terpene	2960000	2890000	3280000	2540000	1670000	2420000	C09800	--
pmf0286	295.308	195.2	8.89	296.308	[M-H]-	Phytol	Terpene	3690000	3800000	4000000	4560000	2420000	3830000	C01389	--
pmf0604	205.188	149	9.67	204.188	[M+H]+	β-Caryophyllene	Terpene	16000000	19400000	15600000	18400000	14300000	13600000	C09629	ko00909,ko01100,ko01110
pmb2653	649.1	145	0.76	650.1	[M-H]-	D(+)-Melezitose O-rhamnoside	Carbohydrates	15300	10800	11600	13800	8510	19200	--	--
pmf0574	395	359	3.52	396.015	[M-H]-	Sucralose	Carbohydrates	34700	36600	56400	9	9	9	C12285	--
pme2435	163	59	0.86	164.069	[M-H]-	L-Fucose	Carbohydrates	164000	182000	187000	160000	121000	110000	C01019	ko00051,ko00520,ko01100
pme3313	259	97	0.9	260.03	[M-H]-	D-Fructose 6-phosphate	Carbohydrates	202000	189000	163000	139000	121000	152000	C00085	ko00052,ko00500,ko00710,ko01100,ko01200
pmf0035	259	97	0.79	260.03	[M-H]-	Glucose-1-phosphate	Carbohydrates	276000	371000	273000	175000	152000	177000	--	--
pme3160	259	97	0.9	260.03	[M-H]-	D-Glucose 6-phosphate	Carbohydrates	309000	343000	327000	215000	197000	169000	C00092	ko00500,ko00562,ko00999,ko01100
pmf0220	259.022	97	0.78	303.994	[M-2Na+H]-	D-Fructose 6-phosphate-disodium salt	Carbohydrates	369000	402000	389000	249000	220000	265000	--	--
pma0134	121.042	93.058	1.27	120.042	[M+H]+	D(-)-Threose	Carbohydrates	373000	329000	450000	461000	355000	362000	--	--
pme2755	222	144	0.81	221.09	[M+H]+	N-Acetyl-D-glucosamine	Carbohydrates	616000	618000	573000	623000	546000	569000	C00140	ko00520,ko01100,ko02010
pmb0786	180	162	0.6	179	[M+H]+	Glucosamine	Carbohydrates	783000	821000	700000	843000	738000	721000	C00329	ko00520,ko01100
pme2019	149	59	0.79	150.053	[M-H]-	DL-Arabinose	Carbohydrates	913000	646000	965000	1280000	3370000	2600000	--	--
pmf0282	341.116	113	0.73	342.116	[M-H]-	Melibiose	Carbohydrates	1240000	922000	1240000	1080000	1280000	1630000	C05402	ko00052,ko02010
pme0519	341	119	0.8	342.116	[M-H]-	D-(+)-Sucrose	Carbohydrates	2350000	1610000	2160000	2290000	2530000	3820000	--	--
pme1846	179	71	0.77	180.063	[M-H]-	D(+)-Glucose	Carbohydrates	3640000	4370000	4110000	2670000	1840000	2360000	C00031	ko00010,ko00030,ko00052,ko00500,ko00520,ko00901,ko01100,ko01110,ko02010,ko04933
pmf0139	179	59	0.77	180.063	[M-H]-	D-(+)-Galactose	Carbohydrates	4760000	5400000	5250000	3060000	2180000	3130000	C00124	ko00052,ko01100
pmf0032	341.1	179	0.74	342.116	[M-H]-	Galactinol	Carbohydrates	5640000	3860000	6120000	5440000	5650000	7470000	--	--
pmf0138	179	59	0.78	180.063	[M-H]-	D-(+)-Mannose	Carbohydrates	8200000	9710000	8390000	6460000	4200000	6220000	C00159	ko00051,ko00052,ko00520,ko01100,ko02010
pmf0255	1032.55	870.7	4.89	1033.55	[M-H]-	Tomatine	Alkaloids	4530	1150	4690	5100	6970	4340	C10827	--
pmf0231	349.926	198	10.13	348.926	[M+H]+	Chlorpyrifos	Alkaloids	4700	11100	4100	5940	3970	3630	C14322	--
pme2155	181	138	2.26	180	[M+H]+	Theobromine	Alkaloids	5610	6250	15000	9	9	32100	C07480	ko00232,ko01100,ko01110
pmf0436	164.1	110.1	0.66	163.084	[M+H]+	1-Deoxynojirimycin	Alkaloids	7460	4060	3330	7950	6330	7950	C16843	--
pmf0254	866.498	113	4.4	867.498	[M-H]-	Solanine	Alkaloids	12300	53200	9	9	9	9	C10820	--
pmb4486	579.1	267.2	2.41	580.1	[M-H]-	Hordatine B	Alkaloids	14600	9450	13100	9490	8780	15200	C08308	--
pmf0328	243.1	145	4.39	242.08	[M+H]+	lumichrome	Alkaloids	15500	15400	5330	14100	4870	4160	C01727	ko00740
pmb0037	166.1	121.3	1.63	165.1	[M+H]+	Hordenine	Alkaloids	15700	27800	18300	23000	14600	20600	C06199	ko00350
pmf0211	294.1	137.1	7.35	293.199	[M+H]+	Nordihydrocapsaicin	Alkaloids	18400	22000	16500	16700	17600	19800	C20216	--
pmf0473	587.249	405.1	6.12	586.241	[M+H]+	Baccatin III	Alkaloids	19200	22800	22200	20100	13500	17000	C11900	ko00904,ko01100,ko01110
pmf0213	195.08	83	3.24	194.08	[M+H]+	Caffeine	Alkaloids	26900	19500	36300	15300	5490	62600	C07481	ko00232,ko01100,ko01110
pmf0559	217.1	116	2.63	218.106	[M-H]-	Abrine	Alkaloids	27600	36000	25800	47500	40600	25300	C02983	--
pme2108	163	104	0.72	162.113	[M+H]+	L-Carnitine	Alkaloids	35200	11400	37100	85100	122000	47400	C00318	--
pmf0214	181.065	124.1	2.74	180.065	[M+H]+	Theophylline	Alkaloids	36800	31800	77200	20400	6320	161000	C07130	ko00232,ko01100,ko01110
pmf0461	300.135	145.2	2.59	301.143	[M-H]-	Febrifugine	Alkaloids	43300	71200	28700	5570	9340	8580	C10677	--
pmb0769	485.1	323.1	3.82	484.1	[M+H]+	N-hexosyl-p-coumaroyl serotonin	Alkaloids	45500	68000	115000	203000	164000	92800	--	--
pmf0557	327	171	6.11	350.034	[M]-	Acid orange 20	Alkaloids	46300	45000	33900	23400	24500	75500	C19371	--
pmb0770	353.1	177.1	4.73	352.1	[M+H]+	N-Feruloyl serotonin	Alkaloids	46700	69100	76600	279000	185000	246000	--	--
pme2024	177	160	1.63	176.095	[M+H]+	serotonin	Alkaloids	57300	49200	51500	80900	124000	70100	C00780	ko00380,ko01100
pmb0774	177.2	160.3	1.66	176.2	[M+H]+	N-hydroxy tryptamine	Alkaloids	61500	63900	66500	95800	153000	81900	C17203	ko00380
pmf0336	160	116	4.37	161.048	[M-H]-	Indole-3-carboxylic acid	Alkaloids	101000	126000	76400	78600	62600	45700	C19837	--
pme1417	161.1	144	2.77	160.1	[M+H]+	L-Tryptamine	Alkaloids	109000	89900	83800	118000	301000	176000	C00398	ko00380,ko00901,ko01100,ko01110
pmf0267	160.048	115.9	4.37	161.048	[M-H]-	Indole-3-carboxylic	Alkaloids	109000	108000	93500	91900	68100	66900	C19837	--
pmb0426	219.1	174.4	3.78	218.1	[M+H]+	5-Methoxy-N,N-dimethyltryptamine	Alkaloids	125000	109000	88100	65600	27000	63200	C08309	--
pme1450	231	145	4.49	232.121	[M-H]-	Melatonin	Alkaloids	178000	145000	149000	217000	152000	155000	C01598	ko00380,ko01100
pmb2211	343.1	240.7	6.5	342.1	[M+H]+	Cocamidopropyl betaine	Alkaloids	179000	75400	184000	86500	34300	132000	--	--
pme3333	153.06	136.1	1.53	152.059	[M+H]+	1,4-dihydro-1-Methyl-4-oxo-3-pyridinecarboxamide	Alkaloids	517000	419000	594000	754000	653000	633000	--	--
pme2268	138	94.01	0.79	137.048	[M+H]+	Trigonelline	Alkaloids	565000	896000	692000	890000	1460000	978000	C01004	ko00760
pmf0455	432.348	415	3.34	431.34	[M+H]+	Peimine	Alkaloids	667000	391000	464000	624000	379000	457000	C10830	--
pmf0384	163.124	130	1.24	162.116	[M+H]+	Nicotine	Alkaloids	726000	730000	729000	1230000	1020000	943000	C00745	ko00960,ko01100,ko01110
pme2786	219	160	3.2	218.106	[M+H]+	N-Acetyl-5-hydroxytryptamine	Alkaloids	740000	765000	789000	849000	809000	764000	C00978	ko00380,ko01100
pme1828	118.1	59	0.78	117.079	[M+H]+	Betaine	Alkaloids	1360000	1620000	1270000	830000	1090000	708000	C00719	ko00260,ko01100,ko02010
pmf0565	175	112.9	0.82	176.043	[M-H]-	L-Dencichin	Alkaloids	2040000	1720000	2700000	2940000	2050000	1720000	--	--
pmb0782	86.1	69.2	1.17	85.1	[M+H]+	Piperidine	Alkaloids	6080000	6020000	9590000	5630000	8690000	6130000	C01746	ko00960
pmb0484	104.1	60.1	0.68	103.1	[M+H]+	Choline	Alkaloids	12800000	14400000	13900000	15200000	14500000	15000000	C00114	ko00260,ko00564,ko01100,ko02010
pme2594	182.05	138	1.67	183.053	[M-H]-	4-Pyridoxic acid	Alkaloids	21200000	19700000	19900000	20800000	26200000	25500000	C00847	ko00750,ko01100
pmf0518	231.138	185.3	8.57	230.131	[M+H]+	Dehydrocostus lactone	Others	7470	9290	7070	8750	6950	8580	C09387	--
pmf0519	327.072	207.2	2.75	328.079	[M-H]-	Bergenin	Others	13900	13200	17300	9820	9920	7410	C09919	--
pme2909	358	97	1.3	397.46	[M-K]-	(-)-Sinigrin hydrate	Others	20800	21700	29200	59600	37300	27600	--	--
pme3511	287.06	243	1.17	288.059	[M-H]-	Orotidine	Others	24500	25900	13900	12700	12000	20600	--	--
pmf0534	165.1	123	7.15	164.084	[M+H]+	Hinokitiol	Others	25200	19800	30000	44200	25600	27300	C09904	--
pmf0386	235.17	189	8.74	234.162	[M+H]+	Prehelminthosporolactone	Others	44900	77700	44100	92300	92000	45500	--	--
pmf0537	113.06	95	2.61	112.052	[M+H]+	Cyclohexane-1,3-dione	Others	48400	38200	38900	204000	175000	132000	C01066	--
pma6298	96.04	68.05	1.21	95.04	[M+H]+	3-Hydroxypyridine	Others	49100	74600	66900	55700	37800	48700	--	--
pmb2507	213.1	97	0.93	214.1	[M-H]-	2-Deoxyribose 1-phosphate	Others	58000	78300	83800	129000	109000	94800	C00672	ko00030,ko00240
pme2433	106	88	0.68	105.079	[M+H]+	Diethanolamine	Others	59600	82800	62800	41000	78100	29900	C06772	ko00564
pme2253	177.14	59	0.79	178.048	[M-H]-	L-Gulonic-γ-lactone	Others	75400	35200	60100	85100	93000	79300	C01040	ko00053,ko01100
pmf0391	245.118	151	6.19	244.11	[M+H]+	Batatasin III	Others	127000	158000	259000	45600	100000	386000	--	--
pma6625	405.13	243.06	4.58	406.13	[M-H]-	E-3,4,5'-Trihydroxy-3'-glucopyranosylstilbene	Others	132000	179000	131000	117000	73000	116000	--	--
pmb1452	275.1	213.2	6.1	274.1	[M+H]+	N-Lauryldiethanolamine	Others	142000	142000	98300	132000	89900	118000	--	--
pmf0350	225.1	105	3.89	224.141	[M+H]+	Vomifoliol	Others	303000	131000	277000	190000	168000	127000	C04166	--
pmf0217	259.014	78.9	0.71	304.1	[M-2Na+H]-	D-Glucose-6-phosphate disodium salt	Others	340000	360000	332000	239000	182000	164000	--	--
pme3705	193.141	73	0.79	194.043	[M-H]-	D-glucoronic acid	Others	356000	305000	295000	453000	408000	375000	C00191	ko00040,ko00053,ko00520,ko00562,ko01100
pmb0374	136.1	118.9	1.81	135.1	[M+H]+	Aminopurine	Others	506000	341000	465000	220000	287000	405000	--	--
pmf0606	177.048	133.1	7.18	178.048	[M-H]-	Pectin (Technical Grade)	Others	525000	968000	400000	588000	320000	337000	--	--
pmf0416	193.2	175	9.02	192.151	[M+H]+	α-Ionone	Others	902000	975000	779000	867000	835000	792000	C12286	--
pme0534	195.157	74.9	0.81	196.058	[M-H]-	Gluconic acid	Others	912000	1360000	1160000	583000	523000	639000	C00257	ko00030,ko01100,ko01110,ko01200
pmf0141	121	76.9	4.58	122.073	[M-H]-	2-Phenylethanol	Others	1140000	1860000	1020000	934000	627000	500000	C05853	ko00360
pmb1240	503.2	311.1	3.74	502.2	[M+H]+	Phellodensin F	Others	1360000	1290000	1130000	711000	588000	930000	--	--
pmb1652	149	121	9.66	148	[M+H]+	Phthalic anhydride	Others	1570000	1930000	1560000	1940000	1410000	1410000	--	--
pmb0069	122	105	2.29	121	[M+H]+	Benzamide	Others	2620000	3080000	2190000	2540000	1730000	1780000	C09815	--
pme2366	122.1	105	2.29	121.089	[M+H]+	Phenethylamine	Others	3310000	3840000	2810000	3220000	2140000	2200000	C05332	ko00360
pmb0064	374.1	198.2	2.03	373.1	[M+H]+	DIMBOA glucoside	Others	3980000	3090000	3740000	3490000	9420000	8930000	C04831	ko00402
pma0948	138.091	121.1	1.24	137.091	[M+H]+	Hydroxyphenethylamine	Others	4350000	4460000	5280000	5340000	4770000	4240000	--	--
pmb3081	289.1	97	1.14	290.1	[M-H]-	Glucarate O-Phosphoric acid	Others	4520000	6040000	5140000	7300000	10600000	11100000	--	--
pmf0347	215.1	137	6.35	214.099	[M+H]+	Dihydropinosylvin	Others	5550000	4900000	4670000	5320000	2910000	4210000	C10254	--
pme2828	140	99	0.56	139.027	[M+H]+	4-Nitrophenol	Others	10100000	8000000	11000000	11900000	14400000	16300000	C00870	--
pmf0520	283.03	239	6.51	284.032	[M-H]-	Rhein	Quinones	9290	8070	9170	20700	69300	40600	C10401	--
pmf0541	287.1	155	4.91	288.1	[M-H]-	Shikonin	Quinones	9440	8720	10200	8010	3640	8920	C17412	ko00130,ko01110
pmf0422	419.134	239	4.5	418.126	[M+H]+	Aloin A	Quinones	388000	305000	317000	381000	301000	406000	C10305	--
pme2982	257.1	153	7	256.074	[M+H]+	Pinocembrin (Dihydrochrysin)	Flavanone	9	9	9	27600	2080	11300	C09827	ko00941
pme3464	285.08	164	6.94	286.084	[M-H]-	Isosakuranetin (4'-Methylnaringenin)	Flavanone	858	462	7280	13000	1040	3200	C05334	--
pmf0108	271	242.7	4.29	272.068	[M-H]-	Garbanzol	Flavanone	5070	11600	5970	14400	5450	10800	C09751	ko00941
pme2949	609.19	301	4.14	610.19	[M-H]-	Hesperetin 7-rutinoside (Hesperidin)	Flavanone	5580	12500	829	4420	17800	162000	C09755	--
pme0001	609.2	301	4.23	610.19	[M-H]-	Hesperetin 7-O-neohesperidoside (Neohesperidin)	Flavanone	7990	6040	3130	10500	15400	166000	C09806	ko00941
pme1399	355.15	178.5	8.32	354.147	[M+H]+	Xanthohumol	Flavanone	8110	10000	12500	6800	6360	8070	C16417	ko00941
pme0331	581.179	273	4.06	580.179	[M+H]+	Naringenin 7-O-neohesperidoside (Naringin)	Flavanone	15700	43900	21300	2990	16100	9010	C09789	ko00941
pme2319	301.079	164	5.8	302.079	[M-H]-	Hesperetin	Flavanone	22000	22900	22800	45100	43200	31800	C01709	ko00941
pme1580	287.063	135	5.02	288.063	[M-H]-	Eriodictyol	Flavanone	23200	15900	15800	60900	58000	45000	C05631	ko00941,ko01110
pmb2970	625.2	565.3	2.38	626.2	[M-H]-	Hesperetin O-hexosyl-O-hexoside	Flavanone	23900	18500	25000	42200	30000	32400	--	--
pmb2979	549.2	387.1	4.03	550.2	[M-H]-	Hesperetin O-malonylhexoside	Flavanone	39700	33200	37000	29600	24000	30400	--	--
pme3461	301.1	151	5.71	302.279	[M-H]-	Homoeriodictyol	Flavanone	61600	57900	75200	136000	141000	92100	C09756	ko00941
pme1201	273.084	167	5.52	274.084	[M-H]-	Phloretin	Flavanone	64900	47800	58800	63200	52900	61900	C00774	ko00941,ko01110
pme3237	257	137	5.02	256.074	[M+H]+	Liquiritigenin	Flavanone	65500	98000	48400	505000	236000	195000	C09762	ko00941,ko00943,ko01110
pme2984	593	285	4.92	594.195	[M-H]-	Isosakuranetin-7-neohesperidoside (Poncirin)	Flavanone	70800	124000	39400	19100	9170	34400	C09830	--
pme3282	273	229	3.43	274.084	[M-H]-	Afzelechin (3,5,7,4'-Tetrahydroxyflavan)	Flavanone	72700	78700	78300	145000	94200	122000	C09320	ko00941,ko01110
pme3439	271.07	135	5.44	272.069	[M-H]-	Butein	Flavanone	88500	45100	68500	452000	806000	383000	C08578	ko00941
pme3217	257	137	6.05	256.074	[M+H]+	Isoliquiritigenin	Flavanone	241000	244000	171000	1750000	1060000	827000	C08650	ko00941,ko01110
pme2957	271.07	151	5.59	272.069	[M-H]-	Naringenin chalcone	Flavanone	320000	368000	308000	535000	336000	313000	C06561	ko00941,ko01100,ko01110
pmf0058	271	150.894	5.6	272.068	[M-H]-	4',5,7-Trihydroxyflavanone	Flavanone	357000	365000	313000	562000	375000	334000	C00509	ko00941,ko00943,ko01100,ko01110
pme0376	271.069	151	5.6	272.068	[M-H]-	Naringenin	Flavanone	362000	405000	316000	533000	368000	296000	C00509	ko00941,ko00943,ko01100,ko01110
pme1600	303.079	167	6.24	302.079	[M+H]+	7-O-Methyleriodictyol	Flavanone	387000	376000	543000	1770000	5710000	3080000	--	--
pme1598	463.132	301	4.01	464.132	[M-H]-	Hesperetin 5-O-glucoside	Flavanone	667000	405000	716000	490000	739000	1610000	--	--
pme0372	435.121	273	4.2	434.121	[M+H]+	Naringenin 7-O-glucoside (Prunin)	Flavanone	1300000	1230000	978000	475000	295000	491000	C09099	ko00941
pma0791	521	273	4.49	520	[M+H]+	Naringenin O-malonylhexoside	Flavanone	2880000	3140000	2690000	2910000	1990000	2620000	--	--
pmc1990	299.1	223.1	6.77	300.1	[M-H]-	4'-Hydroxy-5,7-dimethoxyflavanone	Flavanone	4070000	4450000	4150000	3600000	2940000	3750000	--	--
pmf0464	301.108	181.3	6.63	300.1	[M+H]+	Farrerol	Flavonoid	9	9	10100	79300	192000	54400	C09734	--
pmf0551	269.082	226	8.54	268.074	[M+H]+	Tectochrysin	Flavonoid	2940	1590	1050	238000	6790	11400	C11621	--
pmf0521	303.04	229	5.08	302.043	[M+H]+	Morin	Flavonoid	12300	17800	13400	21700	22300	17800	C10105	--
pmf0278	465.095	300.7	3.95	464.095	[M-H]-	Gossypitrin	Flavonoid	14100	4890	16800	5800	7340	37600	--	--
pmf0301	433.121	269.1	4.28	434.121	[M-H]-	Engeletin	Flavonoid	14600	21000	19400	9	9	9	--	--
pmf0393	317.103	177	7.11	316.095	[M+H]+	Persicogenin	Flavonoid	16300	14800	24600	87000	405000	153000	--	--
pmf0549	607.166	299	4.06	608.174	[M-H]-	Diosmin	Flavonoid	18600	25300	12500	9	9	9	C10039	--
pmf0275	303.043	121.3	5.23	302.043	[M+H]+	Herbacetin	Flavonoid	43600	36500	40700	67600	23400	31400	--	--
pmf0360	449.1	151	3.97	450.116	[M-H]-	Astilbin	Flavonoid	48300	22600	38200	30800	18100	32200	C17449	--
pmf0363	301.1	258	6.31	300.063	[M+H]+	Hydroxygenkwanin	Flavonoid	58400	64200	59300	177000	298000	226000	--	--
pmf0179	623.169	315.1	3.93	624.169	[M-H]-	Narcissoside	Flavonoid	62400	39000	70200	24500	25500	26700	--	--
pmf0232	593.137	285	4.86	594.137	[M-H]-	Tiliroside	Flavonoid	66600	99200	45700	15300	10500	4500	C17140	--
pmf0382	343.082	313	6.81	344.09	[M-H]-	5,7-Dihydroxy-3',4',5'-trimethoxyflavone	Flavonoid	80500	122000	78000	50400	57700	70500	C19807	--
pmf0381	563.14	353	3.38	564.148	[M-H]-	Vicenin-3	Flavonoid	80700	31900	63500	58300	154000	137000	--	--
pmf0109	312.9	253	7.11	314.079	[M-H]-	3-O-Acetylpinobanksin	Flavonoid	83100	87200	29500	53000	38300	309000	--	--
pmf0567	299.1	211	5.71	300.063	[M-H]-	Tectorigenin	Flavonoid	92800	113000	74400	69100	97900	73100	C10534	--
pmf0548	563	353	3.34	596.138	[M-H]-	Schaftoside	Flavonoid	109000	33500	80500	73600	196000	157000	C10181	--
pmf0374	477.103	314	4.15	478.111	[M-H]-	Isorhamnetin 3-O-glucoside	Flavonoid	112000	66300	138000	97900	84800	160000	--	--
pmf0112	283.2	253.8	6.59	284.068	[M-H]-	Maackiain	Flavonoid	116000	95900	125000	280000	886000	501000	C10502	ko00943
pmf0472	565.156	271.1	4	564.148	[M+H]+	Apiin	Flavonoid	116000	186000	56000	54000	35200	34000	C04858	ko00944
pmf0583	435.1	167	4.36	436.137	[M-H]-	Phloridzin	Flavonoid	135000	244000	132000	97100	38900	34500	C01604	ko00941,ko01110
pmf0569	417.1	255	3.83	418.126	[M-H]-	Liquiritin	Flavonoid	143000	197000	142000	511000	215000	239000	C16978	--
pmf0235	565.2	409.1	3.37	564.148	[M+H]+	Isoschaftoside	Flavonoid	253000	89200	179000	172000	364000	311000	--	--
pmf0113	271.1	134.8	6.24	272.105	[M-H]-	Vestitol	Flavonoid	799000	518000	511000	946000	1400000	1210000	C16225	ko00943
pmf0370	479.2	317	4.52	478.148	[M+H]+	Persicoside	Flavonoid	1280000	1260000	1030000	884000	714000	1240000	--	--
pmf0208	465.096	303	3.9	464.096	[M+H]+	Isoquercitroside	Flavonoid	2530000	1530000	2150000	1590000	1020000	4070000	--	--
pmf0204	465.096	303	3.79	464.096	[M+H]+	Hyperoside	Flavonoid	2560000	1380000	2310000	1570000	1150000	4240000	--	--
pme3288	329	314	6.58	330.074	[M-H]-	3,7-Di-O-methylquercetin	Flavonol	9	9	9	25000	47400	57600	C01265	ko00944
pme1588	315.058	151	5.8	316.058	[M-H]-	Isorhamnetin	Flavonol	2660	1560	2860	6530	22300	14100	C10084	--
pme3134	237	209	7.79	238.063	[M-H]-	3-Hydroxyflavone	Flavonol	6720	6740	7070	2890	4190	5620	C20871	--
pme1478	317	151	4.44	318.038	[M-H]-	Myricetin	Flavonol	8550	10200	4540	9140	10900	10000	C10107	ko00941,ko00944,ko01110
pma6389	345.2	177.2	6.2	344.2	[M+H]+	Ayanin	Flavonol	14900	12300	19800	6910	7070	13400	C04444	ko00944
pmb3026	505.1	301.2	3.97	506.1	[M-H]-	Quercetin O-acetylhexoside	Flavonol	30100	20700	30500	14400	24700	23200	--	--
pme2963	287.06	259	4.59	288.063	[M-H]-	Aromadedrin (Dihydrokaempferol)	Flavonol	37900	49400	40200	76600	41300	68000	C00974	ko00941,ko01100,ko01110
pme3297	433	287	4.42	432.106	[M+H]+	Kaempferol 3-O-rhamnoside (Kaempferin)	Flavonol	48600	147000	9	9	9	9	C16911	ko00944
pmb3013	519.1	314.2	4.28	520.1	[M-H]-	Isorhamnetin O-acetyl-hexoside	Flavonol	61400	53600	50900	46200	45100	37500	--	--
pme1506	433.106	287	4.89	432.106	[M+H]+	Kaempferol 7-O-rhamnoside	Flavonol	129000	788000	9	9	9	55600	--	--
pme1521	303.058	125	4.09	304.058	[M-H]-	Dihydroquercetin (Taxifolin)	Flavonol	135000	100000	115000	77000	137000	244000	C01617	ko00941,ko01100,ko01110
pmb0604	449.1	287.6	4.09	448.1	[M+H]+	Kaempferol 3-O-glucoside (Astragalin)	Flavonol	138000	118000	123000	81400	60500	54600	C12249	ko00944,ko01110
pme0369	593.159	285	3.88	594.159	[M-H]-	Kaempferol 3-O-rutinoside (Nicotiflorin)	Flavonol	159000	142000	228000	101000	45400	25800	--	--
pme3442	477.1	301	3.67	478.36	[M-H]-	Quercetin 7-O-β-D-Glucuronide	Flavonol	159000	90900	112000	140000	101000	181000	--	--
pme0202	611.153	303	3.65	610.153	[M+H]+	Quercetin 3-O-rutinoside (Rutin)	Flavonol	203000	89500	122000	101000	77300	40500	C05625	ko00944,ko01100,ko01110
pmb0711	611.2	303.1	3.68	610.2	[M+H]+	Quercetin 7-O-rutinoside	Flavonol	247000	105000	140000	90300	71200	26100	--	--
pme1540	625.169	317	3.76	624.169	[M+H]+	Isorhamnetin 3-O-neohesperidoside	Flavonol	312000	113000	211000	85900	68200	38600	--	--
pme1502	315.079	300	7.33	314.079	[M+H]+	Kumatakenin	Flavonol	322000	296000	327000	342000	752000	523000	--	--
pme1606	595.159	287	3.82	594.159	[M+H]+	Kaempferol 3-O-robinobioside (Biorobin)	Flavonol	394000	320000	497000	205000	149000	96000	--	--
pme0200	287.048	153	5.69	286.048	[M+H]+	Kaempferol	Flavonol	535000	536000	717000	2750000	8070000	4000000	C05903	ko00941,ko00944,ko01100,ko01110
pme3129	463	301	4.16	464.096	[M-H]-	Quercetin 4'-O-glucoside (Spiraeoside)	Flavonol	642000	623000	655000	530000	320000	503000	--	--
pme3211	463	301	3.83	464.096	[M-H]-	Quercetin 3-O-glucoside (Isotrifoliin)	Flavonol	871000	383000	612000	462000	659000	1740000	C05623	ko00944,ko01100,ko01110
pme2898	321.05	303	3.5	320.053	[M+H]+	Dihydromyricetin	Flavonol	969000	1500000	1290000	1410000	1460000	1100000	C02906	ko00941,ko01110
pmb0595	479.2	317.2	4.11	478.2	[M+H]+	Isorhamnetin 5-O-hexoside	Flavonol	1310000	709000	1560000	978000	803000	1390000	--	--
pmb3894	329.1	229.1	5.84	330.1	[M-H]-	Di-O-methylquercetin	Flavonol	2440000	3230000	2510000	1850000	1280000	2870000	--	--
pma0214	479	317.1	3.89	478	[M+H]+	methylQuercetin O-hexoside	Flavonol	4810000	3050000	4170000	3070000	3040000	4460000	--	--
pme3268	449	287	3.98	448.101	[M+H]+	Kaempferol 3-O-galactoside (Trifolin)	Flavonol	6500000	4420000	5580000	2970000	2550000	7700000	C12626	ko00944
pma6639	479.2	317.2	4.13	478.2	[M+H]+	Isorhamnetin O-hexoside	Flavonol	9500000	7600000	9840000	6330000	5510000	8840000	--	--
pmb0744	435.3	330.8	5.42	434.3	[M+H]+	Tricin O-phenylformic acid	Flavone	9	9	9	10700	9460	5160	--	--
pme3303	303	257	4.51	302.043	[M+H]+	Tricetin	Flavone	9	9	9	12500	10800	12300	C10192	ko00941
pma6372	643.1	331	4.96	642.1	[M+H]+	Tricin O-vanilloylhexoside	Flavone	1550	1170	768	815	1290	3630	--	--
pma6371	611.2	473.1	3.37	610.2	[M+H]+	di-C,C-hexosyl-luteolin	Flavone	4590	3210	3170	3350	5860	5290	--	--
pmb0745	497.1	331.3	5.69	496.1	[M+H]+	Tricin 4'-O-syringyl alcohol	Flavone	4860	2220	5390	42400	61800	42000	--	--
pmb3031	403.1	313.1	5.16	404.1	[M-H]-	Tricin O-glycerol	Flavone	6610	6930	8490	5210	6690	8490	--	--
pmf0006	581.2	273	3.96	580.535	[M+H]+	Narirutin	Flavone	7580	17700	18100	9	9	9	C09793	--
pmb2981	739.1	563.2	4.2	740.1	[M-H]-	Apigenin C-hexosyl-O-rutinoside	Flavone	7730	10600	6640	3920	12700	6390	--	--
pma0779	725.2	331.1	4.48	724.2	[M+H]+	Tricin O-rhamnosyl-O-malonylhexoside	Flavone	7760	11600	25300	11100	9	6180	--	--
pme1662	287.084	167	6.98	286.084	[M+H]+	sakuranetin	Flavone	8250	7460	39700	18700	7890	14600	C09833	--
pma6373	671.1	347	4	670.1	[M+H]+	3',4',5'-Dihydrotricetin O-hexosyl-O-hexoside	Flavone	8570	3470	6950	6400	5570	4900	--	--
pma6254	757.3	163.2	3.65	756.3	[M+H]+	C-hexosyl-apigenin O-caffeoylhexoside	Flavone	11100	23000	10300	16500	10000	12700	--	--
pme0324	255.058	153	6.9	254.058	[M+H]+	Chrysin	Flavone	11200	8930	9320	19400	10100	11300	C10028	ko00941
pmb3032	561.1	329.1	5.62	562.1	[M-H]-	Tricin O-malonyl rhamnoside	Flavone	14300	22300	19000	27700	23200	25500	--	--
pmb3043	637.1	329.2	4	638.1	[M-H]-	Tricin 5-O-rutinoside	Flavone	17100	24000	15400	13900	24400	20500	--	--
pmb3002	607.1	299	4.02	608.1	[M-H]-	Chrysoeriol 7-O-rutinoside	Flavone	17200	9560	15500	13900	7370	12600	--	--
pmb0673	403.1	367.1	4.29	402.1	[M+H]+	Apigenin 6-C-pentoside	Flavone	18300	17400	25500	24400	30000	14200	--	--
pmb2978	563.1	269.1	3.95	564.1	[M-H]-	Apigenin O-hexosyl-O-pentoside	Flavone	18800	26100	9360	19400	30800	23200	--	--
pma6360	477.1	297.2	4.06	476.1	[M+H]+	O-methylChrysoeriol 8-C-hexoside	Flavone	18900	15000	5340	13000	13700	15800	--	--
pmb1312	689.2	331.2	4.36	688.2	[M+H]+	Tricin 4'-O-(β-guaiacylglyceryl) ether 7-O-hexoside	Flavone	22300	28400	32500	62000	63700	33700	--	--
pmb3005	621.1	299.2	4.06	622.1	[M-H]-	Chrysoeriol O-rhamnosyl-O-glucuronic acid	Flavone	25300	26300	25100	5860	12000	16400	--	--
pma6218	419.1	383.1	3.8	418.1	[M+H]+	O-methylnaringenin C-pentoside	Flavone	26200	16000	37400	60600	68700	51500	--	--
pmb0619	775.1	612.9	2.61	774.1	[M+H]+	Eriodictiol 6-C-hexoside 8-C-hexoside-O-hexoside	Flavone	28400	56900	41300	32000	17500	11200	--	--
pmb0578	655	207	4.57	654	[M+H]+	Luteolin O-sinapoylhexoside	Flavone	33100	16800	12600	30900	61500	45400	--	--
pmb0684	655.2	207.2	4.4	654.2	[M+H]+	C-hexosyl-luteolin O-sinapic acid	Flavone	33100	20000	13100	36200	77600	32900	--	--
pma6518	771.21	177.1	4.2	770.21	[M+H]+	C-pentosyl-chrysoeriol 7-O-feruloylhexoside	Flavone	33600	31500	25700	30000	63900	37900	--	--
pmb0677	831	207.1	4.14	830	[M+H]+	C-hexosyl-chrysoeriol O-sinapoylhexoside	Flavone	34600	39100	22000	34900	24200	21000	--	--
pmb0569	509.2	347.1	3.89	508.2	[M+H]+	Syringetin 5-O-hexoside	Flavone	36400	17100	34100	9	9	9	--	--
pmb0678	771.2	177.1	4.18	770.2	[M+H]+	8-C-hexosyl-apigenin O-feruloylhexoside	Flavone	36600	59100	23200	42500	62500	26100	--	--
pmb0746	527.1	331	5.77	526.1	[M+H]+	Tricin 4'-O-β-guaiacylglycerol	Flavone	37100	34400	36000	210000	256000	174000	--	--
pma1108	433.113	283.1	3.74	432.113	[M+H]+	Apigenin C-glucoside	Flavone	45300	22000	42300	26300	99500	144000	--	--
pme1550	373.121	343	7.48	372.121	[M+H]+	Tangeretin	Flavone	56700	61500	54600	17100	40400	990000	C10190	--
pme1544	285.069	270	6.92	284.069	[M+H]+	Acacetin	Flavone	58300	89100	40800	42500	9	9	C01470	ko00944
pma0760	565	317	4.3	564	[M+H]+	Selgin O-malonylhexoside	Flavone	61300	63500	56500	66800	135000	83100	--	--
pme1518	403.132	373	7	402.132	[M+H]+	Nobiletin	Flavone	63300	68500	48500	25200	53100	1300000	C10112	--
pmb2988	624.1	286.2	3.13	625.1	[M-H]-	Luteolin O-hexosyl-O-gluconic acid	Flavone	63600	35300	69400	54400	63100	231000	--	--
pme1624	433.106	283	3.73	432.106	[M+H]+	Isovitexin	Flavone	65600	25100	64500	36500	108000	151000	C01714	ko00944
pma6586	567.3	405.2	3.99	566.3	[M+H]+	Tricin O-glycerylhexoside	Flavone	66400	55600	68400	73800	119000	112000	--	--
pmb3042	491.1	329.1	4.03	492.1	[M-H]-	Tricin 5-O-hexoside	Flavone	68900	73400	85000	55900	102000	91200	--	--
pmf0011	593.2	473	3.11	594.159	[M-H]-	Apigenin 6,8-C-diglucoside	Flavone	77200	14800	57100	56400	303000	140000	--	--
pmb0693	565.1	433.3	3.35	564.1	[M+H]+	C-hexosyl-apigenin C-pentoside	Flavone	82400	22100	43700	33700	95000	118000	--	--
pmb0615	789.1	626.8	2.72	788.1	[M+H]+	Hesperetin C-hexosyl-O-hexosyl-O-hexoside	Flavone	83700	115000	98100	59200	48900	37100	--	--
pmb0358	641.1	479.1	4.38	640.1	[M+H]+	Selgin O-hexosyl-O-hexoside	Flavone	84800	58900	144000	28900	40700	44600	--	--
pmb3028	535	491.3	3.7	536	[M-H]-	Tricin O-sinapic acid	Flavone	88600	54200	121000	242000	381000	253000	--	--
pmb0696	625	463	3.4	624	[M+H]+	8-C-hexosyl chrysoeriol O-hexoside	Flavone	91500	106000	149000	81600	45900	139000	--	--
pme3509	255.06	136.8	4.69	254.058	[M+H]+	7,4'-Dihydroxyflavone	Flavone	100000	101000	71200	785000	989000	537000	C12123	ko00941,ko00943
pmb0628	613.1	451.1	3.02	612.1	[M+H]+	Eriodictiol C-hexosyl-O-hexoside	Flavone	114000	47100	60900	51300	37500	92000	--	--
pme1601	417.111	271	4.87	416.111	[M+H]+	Apigenin 4-O-rhamnoside	Flavone	123000	129000	69500	48300	33600	52600	--	--
pma1087	565.155	499.2	3.37	564.155	[M+H]+	C-pentosyl-C-hexosyl-apigenin	Flavone	135000	51400	110000	77900	235000	209000	--	--
pmb0579	669	207	4.88	668	[M+H]+	Chrysoeriol O-sinapoylhexoside	Flavone	161000	146000	77300	143000	164000	95700	--	--
pmb0580	417.1	255.1	4.94	416.1	[M+H]+	Chrysin 5-O-glucoside (Toringin)	Flavone	168000	146000	164000	55500	28100	24200	--	--
pmb0602	509.3	347.2	4.1	508.3	[M+H]+	Syringetin 7-O-hexoside	Flavone	170000	85500	144000	178000	124000	128000	--	--
pmb2987	487.1	163	2.93	488.1	[M-H]-	Acacetin O-acetyl hexoside	Flavone	178000	102000	173000	86400	87800	253000	--	--
pma6558	313.08	298.05	7.34	314.08	[M-H]-	Velutin	Flavone	179000	159000	184000	171000	308000	210000	--	--
pma6199	417.2	255.1	4.77	416.2	[M+H]+	Chrysin O-hexoside	Flavone	185000	165000	242000	71600	48400	30200	--	--
pmb0588	611.1	449.3	3.5	610.1	[M+H]+	Luteolin 3',7-di-O-glucoside	Flavone	240000	167000	290000	182000	143000	545000	--	--
pmb0682	801	301.2	4.25	800	[M+H]+	8-C-hexosyl-apigenin O-sinapoylhexoside	Flavone	274000	302000	217000	150000	272000	233000	--	--
pmb0724	477.1	331.1	4.91	476.1	[M+H]+	Tricin O-rhamnoside	Flavone	300000	224000	196000	153000	147000	97600	--	--
pmf0057	271.07	151	5.6	272.068	[M-H]-	4,2',4',6'-Tetrahydroxychalcone	Flavone	325000	338000	294000	528000	361000	290000	C06561	ko00941,ko01100,ko01110
pma0724	435.1	285.1	3.76	434.1	[M+H]+	Naringenin C-hexoside	Flavone	330000	211000	283000	185000	143000	210000	--	--
pme3473	271.07	151	5.59	272.069	[M-H]-	Butin	Flavone	334000	364000	294000	505000	373000	308000	C09614	ko00941
pmb2984	491.1	287.1	5.24	492.1	[M-H]-	Acetyl-eriodictyol O-hexoside	Flavone	343000	120000	369000	568000	802000	711000	--	--
pmb0725	669.1	331.4	5.02	668.1	[M+H]+	Tricin 7-O-feruloylhexoside	Flavone	410000	288000	224000	428000	720000	396000	--	--
pmf0012	595.2	457.2	3.11	594.159	[M+H]+	6,8-di-C-glucoside Apigenine	Flavone	438000	94400	285000	212000	678000	425000	--	--
pmb0607	463.2	301.1	4.24	462.2	[M+H]+	Chrysoeriol 7-O-hexoside	Flavone	515000	504000	473000	363000	261000	418000	--	--
pme0089	287.1	153	4.98	286.1	[M+H]+	Luteolin	Flavone	524000	246000	253000	528000	731000	801000	C01514	ko00941,ko00944,ko01100,ko01110
pma0825	503	255	5.2	502	[M+H]+	Chrysin O-malonylhexoside	Flavone	529000	464000	680000	569000	284000	306000	--	--
pmb0689	463.1	331.2	4.67	462.1	[M+H]+	Chrysoeriol C-hexoside	Flavone	536000	429000	503000	365000	412000	304000	--	--
pmb3006	431.1	269.1	4.15	432.1	[M-H]-	Apigenin 7-O-glucoside (Cosmosiin)	Flavone	553000	645000	405000	265000	137000	156000	C04608	ko00944
pma0253	477.14	315	5.17	476.14	[M+H]+	O-methylChrysoeriol 5-O-hexoside	Flavone	652000	475000	789000	301000	602000	651000	--	--
pmb2992	459.1	255.2	3.72	460.1	[M-H]-	Acacetin O-glucuronic acid	Flavone	666000	359000	411000	330000	336000	473000	--	--
pma6638	477.2	315	5.41	476.2	[M+H]+	O-methylChrysoeriol 7-O-hexoside	Flavone	724000	523000	946000	307000	657000	729000	--	--
pmb0738	699.2	331.1	4.81	698.2	[M+H]+	Tricin O-sinapoylhexoside	Flavone	796000	708000	459000	1480000	2790000	1240000	--	--
pma0795	551	303.1	4.5	550	[M+H]+	Tricetin O-malonylhexoside	Flavone	889000	540000	975000	1050000	673000	975000	--	--
pmb0712	655.2	331.1	3.23	654.2	[M+H]+	Tricin 5-O-hexosyl-O-hexoside	Flavone	928000	908000	623000	409000	770000	362000	--	--
pmb0618	627.1	465.1	2.75	626.1	[M+H]+	8-C-hexosyl-hesperetin O-hexoside	Flavone	1070000	344000	749000	1100000	629000	1890000	--	--
pmb0713	655.2	331.2	3.45	654.2	[M+H]+	Tricin 7-O-hexosyl-O-hexoside	Flavone	1340000	1110000	1110000	893000	962000	384000	--	--
pmb3046	491.1	315.1	4.26	492.1	[M-H]-	Tricin 7-O-hexoside	Flavone	1400000	1350000	1210000	1410000	1910000	2340000	--	--
pme1611	433.121	313	3.74	434.121	[M-H]-	Isohemiphloin	Flavone	1440000	775000	1570000	804000	580000	1140000	--	--
pmb3045	505.1	329.1	4.19	506.1	[M-H]-	Tricin O-glucuronic acid	Flavone	1900000	1560000	1600000	1340000	1360000	1060000	--	--
pmb0587	639.1	477	3.25	638.1	[M+H]+	Chrysoeriol O-glucuronic acid-O-hexoside	Flavone	2070000	2360000	1980000	1320000	832000	1060000	--	--
pmb0732	669.1	331	3.77	668.1	[M+H]+	Tricin 5-O-feruloylhexoside	Flavone	2430000	2340000	2830000	2320000	1730000	1790000	--	--
pmb3041	521.1	329.2	3.76	522.1	[M-H]-	Tricin O-saccharic acid	Flavone	2670000	2600000	2900000	2720000	1760000	3370000	--	--
pmb2996	489.1	313.1	3.8	490.1	[M-H]-	Velutin O-glucuronic acid	Flavone	2810000	2030000	2250000	1520000	1520000	2320000	--	--
pmb3023	449.1	287	3.32	450.1	[M-H]-	Eriodictyol C-hexoside	Flavone	2840000	2680000	3600000	3340000	4320000	6450000	--	--
pme0379	271.053	153.01	5.62	270.053	[M+H]+	Apigenin	Flavone	3740000	4120000	2020000	2230000	2300000	2020000	C01477	ko00941,ko00943,ko00944,ko01100,ko01110
pmb0576	519	271	4.2	518	[M+H]+	Apigenin O-malonylhexoside	Flavone	3880000	3830000	3080000	3140000	2090000	2250000	--	--
pmb0608	549.1	301.4	4.48	548.1	[M+H]+	Chrysoeriol O-malonylhexoside	Flavone	3980000	3900000	4200000	4770000	4320000	5640000	--	--
pmb0720	579.1	331.1	4.46	578.1	[M+H]+	Tricin O-malonylhexoside	Flavone	4370000	4330000	3790000	4250000	5360000	3090000	--	--
pma0249	479.118	317.1	3.64	478.118	[M+H]+	Selgin 5-O-hexoside	Flavone	5630000	4330000	5710000	4080000	3950000	5210000	--	--
pme0359	433.106	271.01	3.95	432.106	[M+H]+	Apigenin 5-O-glucoside	Flavone	8620000	8930000	5650000	2600000	2060000	2330000	--	--
pme0364	301.063	286.01	5.71	300.063	[M+H]+	Chrysoeriol	Flavone	9960000	11500000	6470000	5520000	5770000	6900000	C04293	ko00944
pmb0606	477.1	301.5	4.14	476.1	[M+H]+	Chrysoeriol O-glucuronic acid	Flavone	11000000	13300000	8270000	6700000	4600000	8630000	--	--
pme2459	449.1	287.2	3.82	448.101	[M+H]+	Luteolin 7-O-glucoside (Cynaroside)	Flavone	12500000	7640000	8580000	5400000	5020000	12300000	C03951	ko00944
pmb0277	331.1	315	5.69	330.1	[M+H]+	Tricin	Flavone	17100000	18700000	14800000	10400000	11600000	8910000	--	--
pme3391	479	317	2.65	479	Protonated	Petunidin 3-O-glucoside	Anthocyanins	32100	15000	28300	26200	76600	125000	C12139	ko00942
pmf0614	625.4	301	2.16	625.4	Protonated	Peonidin 3, 5-diglucoside chloride	Anthocyanins	66600	64300	87600	228000	223000	250000	--	--
pmb2961	547.1	503.1	2.98	548.1	[M-H]-	Peonidin O-malonylhexoside	Anthocyanins	114000	101000	109000	140000	193000	273000	--	--
pmf0615	641.4	317	2.28	641.4	Protonated	Petunidin 3, 5-diglucoside	Anthocyanins	147000	118000	143000	215000	238000	235000	--	--
pme0444	493.2	331	2.89	493.2	Protonated	Malvidin 3-O-glucoside (Oenin)	Anthocyanins	177000	200000	99200	104000	132000	50300	C12140	ko00942
pmf0027	449.1	286.8	2.6	448.101	[M]+	Cyanidin 3-O-galactoside	Anthocyanins	267000	162000	593000	132000	234000	412000	C08647	--
pmb0550	449.1	287.3	2.59	449.1	Protonated	Cyanidin 3-O-glucoside (Kuromanin)	Anthocyanins	282000	148000	487000	104000	237000	321000	C08604	ko00942
pmf0203	463.124	301.1	2.82	498.093	[M-Cl]+	Peonidin 3-O-glucoside chloride	Anthocyanins	499000	300000	551000	157000	271000	270000	--	--
pma1590	463.123	301	3.04	463.123	Protonated	Peonidin O-hexoside	Anthocyanins	526000	248000	586000	211000	278000	343000	--	--
pme3392	433.1	271	2.78	433.1	Protonated	Pelargonidin 3-O-beta-D-glucoside（Callistephin chloride)	Anthocyanins	1140000	1320000	1320000	1270000	1370000	1420000	--	--
pme3350	284	168	1.81	283.092	[M+H]+	8-Hydroxy-2-deoxyguanosine	Nucleotide and derivates	9	9	9	14000	18000	10100	--	--
pme1187	257.085	124	1.74	258.085	[M-H]-	5-Methyluridine	Nucleotide and derivates	6380	5780	3790	4570	3840	4040	--	--
pme0165	165.1	108	1.93	166.049	[M-H]-	1-Methylxanthine	Nucleotide and derivates	8610	11800	11500	14200	9390	10500	C16358	ko00232,ko01100,ko01110
pmc0066	333.052	137.05	0.71	332.052	[M+H]+	2'-Deoxyinosine-5'-monophosphate	Nucleotide and derivates	13800	30100	26000	40500	16800	11400	C06196	ko00230
pme1473	296	134	2.89	297.09	[M-H]-	5'-Deoxy-5'-(methylthio)adenosine	Nucleotide and derivates	16700	18400	16800	19300	27400	17900	C00170	ko00270,ko00908,ko01100
pmb2948	346.1	210.9	0.85	347.1	[M-H]-	Adenosine 3'-monophosphate	Nucleotide and derivates	21300	27000	8350	17800	20000	45800	C01367	ko00230
pme0032	135	92	1.17	136.038	[M-H]-	Hypoxanthine	Nucleotide and derivates	24700	32400	23200	27200	29500	31000	C00262	ko00230,ko01100
pme0130	165.1	150	1.83	166.049	[M-H]-	3-Methylxanthine	Nucleotide and derivates	25000	37100	28100	24000	20600	19800	C16357	ko00232,ko01100,ko01110
pmf0596	252.24	69	1.93	251.24	[M+H]+	Cordycepin	Nucleotide and derivates	28600	27900	25500	19400	19700	6240	C08431	--
pmf0287	686.1	339	2.11	687.149	[M-H]-	3'-dephospho-CoA	Nucleotide and derivates	31600	29600	27200	21000	14100	9240	C00882	ko00770,ko01100
pme2801	167	150	1.72	166.049	[M+H]+	7-Methylxanthine	Nucleotide and derivates	31900	30700	32900	46000	14400	19400	C16353	ko00232,ko01100,ko01110
pme2651	742.1	620.1	1.22	743.075	[M-H]-	NADP	Nucleotide and derivates	32700	35800	36100	26600	26400	10700	C00006	ko00195,ko00480,ko00760,ko01100
pme2765	181.1	124	2.6	180.065	[M+H]+	1,7-Dimethylxanthine	Nucleotide and derivates	34200	32800	87700	17100	2960	159000	C13747	ko00232,ko01100,ko01110
pme3151	213	97	1.23	214.016	[M-H]-	Deoxyribose 5-phosphate	Nucleotide and derivates	34200	45200	54600	54900	47900	59500	--	--
pmb0197	298.1	166.3	1.16	297.1	[M+H]+	N2-methylguanosine	Nucleotide and derivates	35000	48300	42900	43200	118000	81200	--	--
pme0256	151.033	151	1.22	152.033	[M-H]-	Xanthine	Nucleotide and derivates	39200	76800	53100	58800	128000	36100	C00385	ko00230,ko00232,ko01100,ko01110
pme0031	127	110	1.58	126.043	[M+H]+	Thymine	Nucleotide and derivates	43700	68600	33000	52000	45500	27600	C00178	ko00240,ko01100
pme3835	344.2	150	1.61	345.047	[M-H]-	Guanosine 3',5'-cyclic monophosphate	Nucleotide and derivates	49100	140000	65100	61600	44200	20500	C00942	ko00230
pme3007	403	159	0.8	404.161	[M-H]-	Uridine 5’-diphosphate	Nucleotide and derivates	53700	52400	75900	28300	28700	19100	C00015	ko00240,ko00908,ko01100
pme1378	282.1	149.6	2.41	281.112	[M+H]+	1-Methyladenosine	Nucleotide and derivates	56500	62200	59500	55300	42400	44900	C02494	--
pme3197	330	136	1.78	329.053	[M+H]+	Cyclic AMP	Nucleotide and derivates	60800	147000	69600	58900	38800	20700	C00575	ko00230
pme0183	152.1	135	0.78	151.049	[M+H]+	2-Hydroxy-6-aminopurine	Nucleotide and derivates	83200	153000	120000	136000	162000	289000	--	--
pme1119	269.1	137	0.93	268.081	[M+H]+	Inosine	Nucleotide and derivates	96200	42700	97000	74900	72700	84500	C00294	ko00230,ko01100
pme1346	300.1	168	1.57	299.087	[M+H]+	8-Hydroxyguanosine	Nucleotide and derivates	136000	101000	125000	122000	180000	192000	--	--
pmb0964	366.2	204.1	0.79	365.2	[M+H]+	iP7G	Nucleotide and derivates	151000	91100	149000	237000	335000	845000	--	--
pme2776	253.1	137	1.64	252.086	[M+H]+	2'-Deoxyinosine	Nucleotide and derivates	153000	164000	137000	122000	64600	55400	C05512	ko00230,ko01100
pmf0289	336.159	148	4.31	335.159	[M+H]+	Riboprine	Nucleotide and derivates	155000	93900	132000	92000	103000	83400	C16427	ko00908,ko01110
pmb2922	565.1	323.1	1.16	566.1	[M-H]-	Uridine 5'-diphospho-D-glucose	Nucleotide and derivates	167000	100000	183000	174000	120000	40400	C00029	ko00040,ko00052,ko00053,ko00240,ko00500,ko00520,ko00561,ko00908,ko01100
pme3184	332	136	1.31	331.068	[M+H]+	2'-Deoxyadenosine-5'-monophosphate	Nucleotide and derivates	170000	94200	172000	244000	366000	435000	C00360	ko00230,ko01100
pmf0118	565.055	322.9	1.17	610.019	[M-2Na+H]-	Uridine 5'-diphosphoglucose disodium salt	Nucleotide and derivates	210000	108000	202000	217000	107000	45100	--	--
pme0005	121	94	1.43	120.044	[M+H]+	Purine	Nucleotide and derivates	212000	227000	263000	310000	281000	237000	C15587	--
pme1194	228	112	1.17	227.091	[M+H]+	Deoxycytidine	Nucleotide and derivates	231000	157000	275000	314000	577000	535000	C00881	ko00240
pmf0136	565.055	322.9	1.14	566.055	[M-H]-	UDP-α-D-glucose	Nucleotide and derivates	232000	136000	247000	231000	133000	55100	C00029	ko00040,ko00052,ko00053,ko00240,ko00500,ko00520,ko00561,ko00908,ko01100
pme0264	243.09	127	1.96	242.09	[M+H]+	Thymidine	Nucleotide and derivates	312000	396000	286000	220000	192000	130000	C00214	ko00240,ko01100
pme1363	662.11	540.1	1.16	663.109	[M-H]-	Nicotinic acid adenine dinucleotide	Nucleotide and derivates	338000	178000	272000	178000	200000	97500	C00003	ko00190,ko00730,ko00760,ko01100
pme2746	784.2	437	2.86	785.157	[M-H]-	Flavin adenine dinucleotide (FAD)	Nucleotide and derivates	486000	486000	429000	316000	432000	354000	C00016	ko00740,ko01100,ko01110
pme3967	312	180	2.26	311.123	[M+H]+	2-(dimethylamino)guanosine	Nucleotide and derivates	502000	461000	597000	662000	857000	634000	--	--
pme1184	268.097	152	1.65	267.097	[M+H]+	Deoxyguanosine	Nucleotide and derivates	524000	550000	535000	457000	607000	425000	C00330	ko00230,ko01100
pme1109	152	135	1.16	151.049	[M+H]+	Guanine	Nucleotide and derivates	532000	740000	506000	508000	642000	1010000	C00242	ko00230,ko01100
pme3970	243	153	1.16	244.07	[M-H]-	β-Pseudouridine	Nucleotide and derivates	543000	749000	609000	481000	579000	401000	C02067	ko00240
pme0258	113.027	70	1.18	112.027	[M+H]+	Uracil	Nucleotide and derivates	785000	990000	1190000	707000	715000	730000	C00106	ko00240,ko00410,ko00770,ko01100
pme0038	112	95	0.72	111.043	[M+H]+	Cytosine	Nucleotide and derivates	965000	1100000	1260000	1380000	1420000	1010000	C00380	ko00240,ko01100
pmd0023	266	134	1.81	267	[M-H]-	Adenosine	Nucleotide and derivates	992000	772000	933000	554000	477000	936000	C00212	ko00230,ko01100
pme1294	283	151	1.72	284.076	[M-H]-	Xanthosine	Nucleotide and derivates	1050000	1040000	962000	640000	877000	717000	C01762	ko00230,ko00232,ko01100,ko01110
pme3732	244.086	112	0.82	243.086	[M+H]+	Cytidine	Nucleotide and derivates	1070000	1030000	1110000	1900000	1370000	1850000	C00475	ko00240,ko01100
pmc0281	400.2	136.11	1.94	399.2	[M+H]+	Adenosine O-ribose	Nucleotide and derivates	1110000	1000000	1000000	1460000	4090000	2200000	--	--
pme3337	384	252	2.1	383.108	[M+H]+	N6-Succinyl Adenosine	Nucleotide and derivates	1620000	1270000	1070000	978000	1560000	1030000	--	--
pme3961	252	136	1.85	251.102	[M+H]+	Deoxyadenosine	Nucleotide and derivates	1710000	1590000	1600000	1220000	721000	585000	C00559	ko00230,ko01100
pmc0304	384.115	252	2.06	383.115	[M+H]+	Succinyladenosine	Nucleotide and derivates	2460000	1910000	1650000	1430000	2210000	1380000	--	--
pmc0274	167.1	121.1	1.9	166.1	[M+H]+	6-Methylmercaptopurine	Nucleotide and derivates	3440000	3380000	2980000	2860000	2560000	3130000	C16614	--
pme1063	243.1	110	1.26	244.07	[M-H]-	Uridine	Nucleotide and derivates	5710000	7660000	6540000	5400000	6120000	4190000	C00299	ko00240,ko01100
pme3983	269.08	137	1.47	268.081	[M+H]+	Hypoxanthine-9-β-D-arabinofuranoside	Nucleotide and derivates	6510000	5620000	5110000	3130000	4000000	2640000	--	--
pme1178	284.092	152	1.51	283.092	[M+H]+	Guanosine	Nucleotide and derivates	6900000	6880000	6650000	5790000	5160000	4700000	C00387	ko00230,ko01100
pme1097	134.1	107	1.17	135.055	[M-H]-	Adenine	Nucleotide and derivates	11100000	13400000	13200000	9920000	10100000	9180000	C00147	ko00230,ko00908,ko01100
pmb0896	265.1	177.5	2.49	264.1	[M+H]+	N'-Feruloyl putrescine	Phenolamides	4330	28400	5820	22800	9360	39300	--	--
pma0101	293.162	163.2	2.56	292.162	[M+H]+	N-Caffeoyl agmatine	Phenolamides	13200	1810000	432000	9	9	9	--	--
pmb0771	314	177	4.87	313	[M+H]+	N-Feruloyl tyramine	Phenolamides	16600	56500	11900	49500	7380	109000	C02717	--
pma0170	498.261	177.2	3.55	497.261	[M+H]+	N', N''-Diferuloylspermidine	Phenolamides	25600	26600	24000	87600	26600	53600	--	--
pmb0489	397.1	147.3	1.7	396.1	[M+H]+	N-hexosyl-p-coumaroyl putrescine	Phenolamides	34900	59900	13400	17300	9	9	--	--
pmb0503	439.1	147.4	2.21	438.1	[M+H]+	N-(4'-O-glycosyl)-p-coumaroyl agmatine	Phenolamides	100000	320000	14700	19600	9	9	--	--
pmb0325	321.1	177.2	2.89	320.1	[M+H]+	N-Feruloyl spermidine	Phenolamides	108000	108000	98500	70400	121000	83100	--	--
pme1841	103	86	0.59	102.116	[M+H]+	1,5-Diaminopentane	Phenolamides	113000	102000	157000	121000	139000	79000	C01672	ko00310,ko00480,ko00960,ko01100,ko01110
pmb0496	307.2	177.2	2.79	306.2	[M+H]+	N-Feruloyl agmatine	Phenolamides	133000	845000	129000	57100	9	9	C18325	ko00330
pmb0907	265.1	177.1	2.65	264.1	[M+H]+	N-Feruloyl putrescine	Phenolamides	135000	588000	172000	349000	187000	587000	C10497	ko00330
pme2693	131	114	0.75	130.111	[M+H]+	N-Acetylputrescine	Phenolamides	206000	218000	217000	250000	659000	454000	C02714	ko00330,ko01100
pma0702	558.282	207.2	3.6	557.282	[M+H]+	N', N''-disinapoylspermidine	Phenolamides	214000	330000	273000	258000	379000	341000	--	--
pmb0501	131.1	114.1	0.75	130.1	[M+H]+	Agmatine	Phenolamides	303000	314000	379000	412000	901000	782000	C00179	ko00330,ko01100
pmb0508	277.1	147.5	2.81	276.1	[M+H]+	N-p-Coumaroyl agmatine	Phenolamides	329000	1230000	139000	129000	9	9	C04498	ko00330
pmb0492	584.2	325	2.5	583.2	[M+H]+	"N',N"",N""'-p-coumaroyl-cinnamoyl-caffeoyl spermidine"	Phenolamides	400000	661000	423000	121000	194000	286000	--	--
pmb0488	146.2	72.2	0.87	145.2	[M+H]+	Spermidine	Phenolamides	1170000	2010000	1710000	1650000	2040000	1810000	C00315	ko00330,ko00410,ko00480,ko00940,ko01100,ko02010
pmb0490	235.1	146.8	2.24	234.1	[M+H]+	N-p-Coumaroyl putrescine	Phenolamides	2420000	10000000	1530000	1710000	51600	41400	C18326	ko00330
pme2292	89	72	0.58	88.1	[M+H]+	Putrescine	Phenolamides	2530000	2720000	3780000	2590000	2380000	2760000	C00134	ko00330,ko00480,ko00960,ko01100,ko01110,ko02010
pmb0505	235.1	147.2	2.32	234.1	[M+H]+	N'-p-Coumaroyl putrescine	Phenolamides	3010000	13000000	1900000	2230000	68200	53200	--	--
pmb0493	277.2	147.2	2.61	276.2	[M+H]+	N'-p-Coumaroyl agmatine	Phenolamides	11500000	35700000	4260000	4990000	9	9	--	--
pmd0017	203	83	0.57	202	[M+H]+	Spermine	Phenolamides	32400000	28100000	31000000	28200000	27600000	26800000	C00750	ko00330,ko00410,ko00480,ko01100
pme1514	305	125	2.76	306	[M-H]-	Epigallocatechin (EGC)	Polyphenol	9830	9560	12200	23500	24600	33600	C12136	ko00941,ko01110
pme2482	139.1	92.8	3.08	138.032	[M+H]+	Protocatechuic aldehyde	Polyphenol	71700	109000	66900	58400	43500	48900	C16700	ko00950
pme0450	289	245	3.3	290.3	[M-H]-	L-Epicatechin	Polyphenol	117000	161000	83800	72300	68900	49600	C09727	ko00941,ko01110
pmf0458	295.2	277	6.99	294.183	[M+H]+	6-Gingerol	Polyphenol	403000	280000	385000	593000	323000	249000	C10462	ko00945,ko01110
pme1824	153.1	109	2.52	154.027	[M-H]-	Protocatechuic acid	Polyphenol	939000	928000	901000	1340000	2900000	1810000	C00230	ko00400,ko01100,ko01110
pmb2831	315.1	153.1	2.54	316.1	[M-H]-	Protocatechuic acid O-glucoside	Polyphenol	4520000	4610000	4360000	4270000	5130000	4930000	--	--
pme3081	169.09	134	0.69	168.09	[M+H]+	4-(Aminomethyl)-5-(hydroxymethyl)-2-methylpyridin-3-ol	Alcohols	23100	19900	27700	41400	39800	34200	C00534	ko00750,ko01100
pme2237	181.08	101	0.76	182.079	[M-H]-	Dulcitol	Alcohols	31400	40800	38700	86800	216000	95000	C01697	ko00052,ko01100
pme2639	303.15	107	4.89	302.152	[M+H]+	Enterodiol	Alcohols	40300	33300	54900	84900	23000	24600	C18166	--
pmf0122	175.1	157	5.34	174.162	[M+H]+	1,10-decanediol	Alcohols	66500	61200	64200	109000	96300	110000	--	--
pmf0173	173.2	173.2	6.067	174.28	[M-H]-	1,2-Decanediol	Alcohols	109000	133000	120000	92600	103000	85100	--	--
pme0513	151	59	0.78	152.069	[M-H]-	Xylitol	Alcohols	136000	104000	130000	216000	308000	257000	C00379	ko00040,ko01100,ko02010
pmb0764	144.1	113.2	2.65	143.1	[M+H]+	4-Methyl-5-thiazoleethanol	Alcohols	168000	301000	161000	161000	148000	177000	C04294	ko00730,ko01100
pme2256	151.146	71	0.78	152.069	[M-H]-	D-Arabitol	Alcohols	256000	217000	322000	438000	742000	612000	C01904	ko00040,ko01100
pme1261	206.13	76	2.21	205.131	[M+H]+	Pantothenol	Alcohols	356000	109000	409000	62100	21400	47800	C05944	ko00770
pmf0256	101.104	84.7	1.23	102.104	[M-H]-	3-Methyl-1-pentanol	Alcohols	373000	147000	426000	878000	353000	1780000	--	--
pme2529	163.2	101	0.83	164.069	[M-H]-	1,5-Anhydro-D-glucitol	Alcohols	386000	313000	441000	270000	329000	377000	C07326	--
pmf0348	187.1	97	4.46	188.141	[M-H]-	2,6-Dimethyl-7-octene-2,3,6-triol	Alcohols	478000	329000	260000	204000	160000	154000	--	--
pmb0767	302.4	60.2	7.43	301.4	[M+H]+	D-erythro-Dihydrosphingosine	Alcohols	750000	729000	809000	420000	349000	254000	--	--
pme0516	179.157	87	0.74	180.063	[M-H]-	Inositol	Alcohols	792000	736000	734000	848000	640000	799000	C00137	ko00052,ko00053,ko00562,ko01100,ko02010,ko04070
pme2134	121	59	0.79	122.058	[M-H]-	DL-threitol	Alcohols	2330000	2320000	2010000	1960000	1870000	2160000	--	--
pme1894	183	83	0.77	182.079	[M+H]+	D-Sorbitol	Alcohols	4660000	3950000	4610000	5440000	4520000	4290000	C00794	ko00051,ko00052,ko01100,ko02010
pmf0174	157.2	157.2	7.7	158.281	[M-H]-	1-Decanol	Alcohols	11100000	16300000	11500000	14200000	13400000	11600000	C01633	--
pmf0175	157.2	157.2	7.7	158.281	[M-H]-	2-Decanol	Alcohols	11500000	16100000	11500000	14500000	13500000	12000000	--	--
pma2987	142.1	83.1	0.64	141.1	[M+H]+	Histidinol	Alcohols	21100000	21900000	20000000	21800000	20800000	18300000	C00860	ko00340,ko01100,ko01110,ko01230
pme0307	227.079	185	4.75	228.079	[M-H]-	Resveratrol	Phenylpropanoids	6480	707	6690	22800	152000	43600	C03582	ko00945,ko01110
pmb2936	591.1	367.2	4.85	592.1	[M-H]-	Disinapoyl hexoside	Phenylpropanoids	6700	9060	5850	40900	64900	17600	--	--
pmf0605	355.147	102.8	8.42	354.147	[M+H]+	Notopterol	Phenylpropanoids	7740	7800	9330	9230	10100	8920	C17499	--
pmf0298	109.037	81	3.25	110.037	[M-H]-	Pyrocatechol	Phenylpropanoids	8050	16100	12200	9430	9800	8330	C00090	ko01100
pme1422	149.068	105	5.37	150.068	[M-H]-	Hydrocinnamic acid	Phenylpropanoids	8410	15400	6020	10900	3400	4780	C05629	ko00360
pmf0354	109	91	3.25	110.037	[M-H]-	Catechol	Phenylpropanoids	8510	19400	8070	10800	5700	10100	C00090	ko01100
pme3413	147.1	103	5.12	146.037	[M+H]+	Coumarin	Phenylpropanoids	9590	9980	10800	11600	6740	5000	C05851	ko00940,ko01110
pmb2835	181.1	166	4.11	182.1	[M-H]-	Syringaldehyde	Phenylpropanoids	9720	8530	6090	41600	32600	30900	--	--
pme3416	177	133.2	3.31	178.027	[M-H]-	Esculetin (6,7-dihydroxycoumarin)	Phenylpropanoids	9890	4170	6650	11500	13300	9340	C09263	--
pme0408	197.053	123	3.4	198.053	[M-H]-	Syringic acid	Phenylpropanoids	13200	19300	11100	19000	18800	11000	C10833	--
pme3443	207.1	192	4.58	208.074	[M-H]-	Sinapinaldehyde	Phenylpropanoids	14800	15400	18800	21700	21900	24200	--	--
pmf0530	223.061	190	4.21	222.053	[M+H]+	Isofraxidin	Phenylpropanoids	15600	9530	15000	16400	24300	16500	C17480	--
pmf0064	799.2	161	3.48	800.755	[M-H]-	Cistanoside A	Phenylpropanoids	16200	15200	24200	3640	13900	22500	--	--
pmf0067	623.2	160.9	3.76	624.205	[M-H]-	Isoacteoside	Phenylpropanoids	16400	11400	10100	16100	16000	31400	--	--
pme3123	209	179	3.86	210.089	[M-H]-	Sinapyl alcohol	Phenylpropanoids	16500	10600	14400	34400	41600	27100	C02325	ko00940,ko01100,ko01110
pmf0117	266.9	211.1	5.63	268.037	[M-H]-	Coumestrol	Phenylpropanoids	17500	11100	17500	112000	225000	151000	C10205	ko00943,ko01110
pmf0406	283.097	135	7.11	284.105	[M-H]-	Phenethyl caffeate	Phenylpropanoids	20200	6380	3440	10800	15400	33400	C10484	--
pme2996	161	116.6	4.6	162.032	[M-H]-	4-Hydroxycoumarin	Phenylpropanoids	20600	30200	17000	7100	4460	8560	C20414	--
pme3140	175	131	4.27	176.047	[M-H]-	6-Hydroxy-4-methylcoumarin	Phenylpropanoids	22300	24900	18700	14600	17400	16900	--	--
pmb3110	167	108	3.35	168	[M-H]-	Vanillic acid	Phenylpropanoids	25200	27500	25500	35700	29900	26100	C06672	--
pme0424	133.058	103	6.02	132.058	[M+H]+	trans-cinnamaldehyde	Phenylpropanoids	25900	23900	23100	33600	16300	20100	C00903	ko00940,ko01100,ko01110
pmf0063	785.4	623.2	3.22	786.258	[M-H]-	Echinacoside	Phenylpropanoids	27400	34200	27800	32100	30700	36300	C10450	--
pmb0475	671.2	509	2.8	670.2	[M+H]+	Gallic acid O-feruloyl-O-hexosyl-O-hexoside	Phenylpropanoids	31400	30800	53300	22800	33200	21500	--	--
pmb0235	323.1	177.4	2.7	322.1	[M+H]+	O-Feruloyl coumarin	Phenylpropanoids	41500	24600	30100	68800	148000	109000	--	--
pme1695	223.069	193	4.02	224.069	[M-H]-	Sinapic acid	Phenylpropanoids	45400	66300	47700	74500	75300	91800	C00482	ko00940,ko01100,ko01110
pmf0010	203	147	4.79	202.027	[M+H]+	Xanthotoxol	Phenylpropanoids	45700	36600	61100	52300	84800	38800	C00841	--
pme0418	165.063	119	3.89	166.063	[M-H]-	3-(4-Hydroxyphenyl)propionic acid	Phenylpropanoids	46800	79100	55300	56400	50900	76100	C01744	--
pme1646	357.142	151	5.34	358.142	[M-H]-	Pinoresinol	Phenylpropanoids	48900	50100	60500	121000	129000	139000	--	--
pmf0295	325.084	163	2.82	324.084	[M+H]+	Skimmin	Phenylpropanoids	54200	58000	68800	68800	60000	72100	--	--
pme2988	149.2	107.1	5.74	148.052	[M+H]+	3,4-Dihydrocoumarin	Phenylpropanoids	60900	56100	46500	77800	69800	62500	C02274	--
pme0299	147.052	77.01	5.39	148.052	[M-H]-	trans-Cinnamate	Phenylpropanoids	62500	52700	51900	43700	22400	17500	C00423	ko00130,ko00360,ko00940,ko01100,ko01110
pmb0108	375.2	137.1	3.44	374.2	[M+H]+	Feruloyl syringic acid	Phenylpropanoids	71900	73900	68700	72200	59100	149000	--	--
pme3459	317.2	299	8.11	316.204	[M+H]+	Caffeyl alcohol	Phenylpropanoids	72100	70200	76700	27400	36800	60300	C09066	--
pme3305	149	131	3.65	150.068	[M-H]-	p-Coumaryl alcohol	Phenylpropanoids	79000	54400	71800	113000	156000	120000	C02646	ko00940,ko01100,ko01110
pmf0014	355.1	193	2.99	354.309	[M+H]+	Scopolin	Phenylpropanoids	81000	23800	36400	59600	44100	65900	C01527	ko00940,ko01110
pmf0013	177.05	121	5.57	176.169	[M+H]+	7-Methoxycoumarin	Phenylpropanoids	85600	72200	115000	139000	131000	144000	C09268	--
pme1434	371.1	209	2.91	372.142	[M-H]-	Syringin	Phenylpropanoids	97900	84800	77000	149000	119000	231000	C01533	ko00940
pme3428	339.1	177	2.72	340.079	[M-H]-	Esculin (6,7-Dihydroxycoumarin-6-glucoside)	Phenylpropanoids	118000	64800	86300	122000	162000	112000	C09264	--
pme1637	179.079	146	3.86	180.079	[M-H]-	Coniferyl alcohol	Phenylpropanoids	121000	135000	131000	174000	116000	146000	C00590	ko00940,ko00999,ko01100,ko01110
pmb2933	311.1	149.1	2.09	312.1	[M-H]-	Caftaric acid	Phenylpropanoids	150000	121000	143000	122000	94100	128000	--	--
pmb2795	177	145	5.45	178	[M-H]-	4-Methoxycinnamic acid	Phenylpropanoids	166000	161000	150000	137000	120000	124000	--	--
pmf0094	179.1	147.1	5.46	178.18	[M+H]+	Methyl p-coumarate	Phenylpropanoids	172000	203000	148000	86800	108000	129000	--	--
pmf0284	177.063	162	4.64	178.063	[M-H]-	4-Hydroxy-3-methoxycinnamaldehyde	Phenylpropanoids	175000	144000	150000	116000	135000	118000	C02666	ko00940,ko01100,ko01110
pmf0098	177	145	5.47	178.18	[M-H]-	trans-4-Hydroxycinnamic acid Methyl Ester	Phenylpropanoids	215000	218000	208000	173000	138000	185000	--	--
pmf0591	149.16	102.8	5.4	148.16	[M+H]+	Cinnamic acid	Phenylpropanoids	241000	270000	202000	176000	82200	69700	C10438	--
pma6599	207.1	85	3.25	206.1	[M+H]+	6-Hydroxymethylherniarin	Phenylpropanoids	242000	196000	206000	312000	354000	201000	--	--
pmf0440	163.1	91.1	6.06	162.068	[M+H]+	4-Methoxycinna Maldehyde	Phenylpropanoids	303000	348000	304000	317000	281000	305000	C10475	--
pma6561	341	135	3.14	342	[M-H]-	Caffeic acid O-glucoside	Phenylpropanoids	328000	320000	362000	468000	470000	866000	--	--
pmb2620	207.1	133.1	5.64	208.1	[M-H]-	3,4-Dimethoxycinnamic acid	Phenylpropanoids	477000	465000	533000	583000	495000	719000	--	--
pme0303	179.042	135	3.29	180.042	[M-H]-	Caffeate	Phenylpropanoids	492000	485000	423000	377000	435000	532000	C01197	ko00940,ko01100,ko01110
pme2993	193.1	133	4.12	192.042	[M+H]+	Scopoletin (7-Hydroxy-5-methoxycoumarin)	Phenylpropanoids	507000	409000	582000	744000	919000	870000	C01752	ko00940,ko01110
pmf0271	165.047	146.8	3.84	164.047	[M+H]+	(E)-p-coumaric acid	Phenylpropanoids	576000	678000	466000	379000	191000	254000	C00811	ko00130,ko00350,ko00360,ko00940,ko00950,ko01100,ko01110
pmf0123	209.1	177.3	5.64	208.074	[M+H]+	Methyl ferulate	Phenylpropanoids	750000	811000	777000	988000	922000	1200000	--	--
pme0305	193.058	134.01	4.05	194.058	[M-H]-	Ferulic acid	Phenylpropanoids	1250000	1550000	1320000	1150000	965000	1690000	C01494	ko00940,ko01100,ko01110
pmb0142	165.1	95.2	5.98	164.1	[M+H]+	Caffeic aldehyde	Phenylpropanoids	1270000	1430000	1270000	1360000	1200000	1200000	C10945	ko00940,ko01110
pme3367	161	105	6.02	160.052	[M+H]+	6-MethylCoumarin	Phenylpropanoids	1290000	1230000	1150000	1380000	760000	1070000	--	--
pme3425	209.2	149.1	3.58	208.037	[M+H]+	6-Methoxy-7,8-DihydroxyCoumarin	Phenylpropanoids	1390000	1090000	1150000	1440000	2420000	2650000	C09265	--
pmb2940	385.1	205	3.21	386.1	[M-H]-	1-O-beta-D-Glucopyranosyl sinapate	Phenylpropanoids	1620000	2210000	1870000	4030000	4190000	3210000	--	--
pme1436	163.047	119	3.84	164.047	[M-H]-	p-Coumaric acid	Phenylpropanoids	1890000	2410000	1660000	1280000	836000	1190000	C00811	ko00130,ko00350,ko00360,ko00940,ko00950,ko01100,ko01110
pme3246	341	179	2.76	342.132	[M-H]-	Coniferin	Phenylpropanoids	2480000	694000	2570000	731000	898000	555000	C00761	ko00940
pme0422	193.058	134	4.04	194.058	[M-H]-	3-Hydroxy-4-methoxycinnamic acid	Phenylpropanoids	3000000	3920000	3190000	2810000	2170000	3570000	--	--
pmb0423	195.1	145.3	3.19	194.1	[M+H]+	Hydroxy-methoxycinnamate	Phenylpropanoids	9440000	9520000	11000000	7250000	8140000	9870000	--	--
pme3245	271	137	6.8	270.089	[M+H]+	Medicarpin	Phenylpropanoids	19400000	15600000	15700000	29800000	42800000	33500000	C10503	ko00943,ko01110
pme0116	227.2	156	0.65	226.107	[M+H]+	L-Carnosine	Amino acid and derivatives	9	9	9	7310	14400	7390	C00386	ko00340,ko00410,ko01100
pme2770	221	134	0.72	222.067	[M-H]-	L-Cystathionine	Amino acid and derivatives	5420	5980	3350	2050	1300	2420	C02291	ko00260,ko00270,ko01100,ko01110,ko01230
pme0195	120.02	62	0.84	121.02	[M-H]-	L-Cysteine	Amino acid and derivatives	7120	6240	5720	30500	26900	13900	C00097	ko00260,ko00270,ko00332,ko00430,ko00460,ko00480,ko00730,ko00770,ko00920,ko00970,ko01100,ko01110,ko01200,ko01230,ko04122
pme0016	241	152	0.72	240.024	[M+H]+	L-(-)-Cystine	Amino acid and derivatives	10900	19400	6580	17200	14200	13700	C00491	ko00270,ko01100,ko02010
pme0176	263.1	145	3.15	264.111	[M-H]-	Phenylacetyl-L-glutamine	Amino acid and derivatives	11400	7060	6350	67500	83300	42900	C04148	ko00360
pme0066	116.1	74	0.86	117.054	[M-H]-	Guanidineacetic acid	Amino acid and derivatives	12200	19700	5660	5240	5660	5230	C00581	ko00260,ko00330,ko01100
pme3193	116	74	1.17	117.043	[M-H]-	N-acetylglycine	Amino acid and derivatives	14800	16900	13100	16000	14900	8070	--	--
pmb3264	611.1	306.2	1.17	612.1	[M-H]-	Glutathione oxidized	Amino acid and derivatives	15100	17200	18200	10500	20300	18300	C00127	ko00480
pme0161	118.1	72	0.75	119.058	[M-H]-	L-Homoserine	Amino acid and derivatives	15800	39700	46000	70100	53900	51600	C00263	ko00260,ko00270,ko00300,ko00920,ko01100,ko01110,ko01230
pmf0018	102.05	56	0.75	101.048	[M+H]+	1-Aminocyclopropanecarboxylic acid	Amino acid and derivatives	17000	13900	13600	8590	8260	10100	--	--
pme2563	249.3	128	1.16	250.062	[M-H]-	γ-Glu-Cys	Amino acid and derivatives	18100	13500	17800	8840	7260	2890	C00669	ko00480,ko01100
pme0231	247.1	130	4.18	246.1	[M+H]+	N-(3-Indolylacetyl)-L-alanine	Amino acid and derivatives	21600	45100	48400	36300	20800	526000	--	--
pme0121	187.2	145	1.09	188.116	[M-H]-	N6-Acetyl-L-lysine	Amino acid and derivatives	22900	18600	30000	15600	22000	13800	C02727	ko00310
pme0118	110.1	66	3.02	111.032	[M-H]-	Pyrrole-2-carboxylic acid	Amino acid and derivatives	26600	37700	25800	22700	17700	22600	C05942	ko00330
pme3351	144.1	126	0.84	145.074	[M-H]-	Allysine(6-Oxo DL-Norleucine)	Amino acid and derivatives	27100	22500	28800	13800	24500	23200	C04076	ko00300,ko00310,ko00960,ko01100,ko01110,ko01230
pme1086	306	143	1.17	307.084	[M-H]-	Glutathione reduced form	Amino acid and derivatives	27400	24600	46400	16400	11500	9780	C00051	ko00270,ko00480,ko01100,ko02010
pme2735	399.2	250	0.7	398.137	[M+H]+	S-(5'-Adenosyl)-L-methionine	Amino acid and derivatives	29300	53800	40700	65700	64200	52100	C00019	ko00261,ko00270,ko00330,ko00908,ko01100,ko01110,ko01230,ko04122
pme1368	128	82	1.15	129.079	[M-H]-	L-Pipecolic acid	Amino acid and derivatives	29600	51800	27500	11600	25400	17600	C00408	ko00310,ko00960,ko01100,ko01110
pmb2855	307	145	0.68	308	[M-H]-	L-Glutamine O-hexside	Amino acid and derivatives	30100	42600	28000	27300	31100	33400	--	--
pmb1283	448.1	163.5	4.09	447.1	[M+H]+	L-Glutaminyl-L-valyl-L-valyl-L-cysteine	Amino acid and derivatives	30500	68500	47300	23100	20900	25100	--	--
pme0279	189.095	171	0.72	190.095	[M-H]-	2,6-Diaminooimelic acid	Amino acid and derivatives	43700	37100	36900	31400	32700	28800	C00666	ko00300,ko01100,ko01110,ko01230
pme3388	189	144	0.67	188.127	[M+H]+	H-HomoArg-OH	Amino acid and derivatives	45500	62100	61800	51600	51500	30700	C01924	--
pme0057	136	118.1	0.82	135.035	[M+H]+	DL-Homocysteine	Amino acid and derivatives	52000	34900	36700	181000	312000	117000	C00155	ko00270,ko00920,ko01100,ko01110,ko01230
pme2698	313.4	166	3.55	312.147	[M+H]+	Phe-Phe	Amino acid and derivatives	52400	70300	57000	57300	47100	49700	--	--
pme0120	118.2	101	0.76	117.079	[M+H]+	5-Aminovaleric acid	Amino acid and derivatives	53700	55800	61500	87100	99100	82600	C00431	ko00310,ko00330
pmf0448	162.1	73.1	1.45	161.051	[M+H]+	S-Allyl-L-cysteine	Amino acid and derivatives	54900	82600	68700	78300	63000	68400	C16759	--
pme2046	170	96	0.65	169.181	[M+H]+	3-N-Methyl-L-histidine	Amino acid and derivatives	56000	50500	51400	14700	18700	6140	--	--
pme2559	174	88	1.18	175.048	[M-H]-	N-Acetylaspartate	Amino acid and derivatives	58100	95500	41100	50700	101000	31400	C01042	ko00250,ko01100
pmb2561	190.1	84	2.46	191.1	[M-H]-	N-Acetylmethionine	Amino acid and derivatives	62700	75100	56800	84100	68500	114000	C02712	--
pme0025	209.1	146	1.91	208.085	[M+H]+	L-Kynurenine	Amino acid and derivatives	71500	80100	84600	141000	269000	134000	C00328	ko00380,ko01100
pmb2673	210.1	135.1	1.47	211.1	[M-H]-	3-(6-Hydroxy-3,4-dioxo-1,5-cyclohexadien-1-yl)-L-alanine	Amino acid and derivatives	77200	84600	65800	62100	55600	59200	--	--
pmb3649	706.1	558.3	3.93	707.1	[M-H]-	L-Cysteinyl-L-leucylglycyl-L-alanylglycylglycyl-L-alanylglycyl-L-cysteine	Amino acid and derivatives	77900	59300	78900	120000	126000	144000	--	--
pme0174	132.1	57	1.33	131.058	[M+H]+	N-Propionylglycine	Amino acid and derivatives	88700	59400	114000	67800	115000	112000	--	--
pme0018	130.1	84	1.28	131.095	[M-H]-	L-Leucine	Amino acid and derivatives	89200	83500	84900	122000	123000	115000	C00123	ko00280,ko00290,ko00966,ko00970,ko01100,ko01110,ko01210,ko01230,ko02010
pme0190	187.1	130	1.86	188.116	[M-H]-	N-Glycyl-L-leucine	Amino acid and derivatives	89800	124000	78000	61800	43900	70800	C02155	--
pmb0449	162.1	97.9	0.79	161.1	[M+H]+	2-Aminoadipic acid (L-Homoglutamic acid)	Amino acid and derivatives	93100	59600	103000	138000	134000	96100	C00956	ko00300,ko00310,ko01100,ko01110,ko01210,ko01230
pme1988	90.048	44	0.75	89.048	[M+H]+	L-Alanine	Amino acid and derivatives	107000	190000	104000	9	9	9	C00041	ko00250,ko00270,ko00430,ko00450,ko00710,ko00970,ko01100,ko01200,ko01230,ko01502,ko02010,ko04122
pmb0962	235.1	118.3	0.79	234.1	[M+H]+	Lysine butyrate	Amino acid and derivatives	109000	159000	70300	46600	65000	25800	--	--
pmf0292	302.298	109.2	7.41	301.298	[M+H]+	D-erythro-sphinganine	Amino acid and derivatives	109000	94400	93500	63700	49200	40300	C00836	ko00600,ko01100
pme0181	170.1	124	0.67	169.085	[M+H]+	1-Methylhistidine	Amino acid and derivatives	110000	119000	112000	93700	84300	66400	C01152	ko00340
pme2743	194.1	91	3.52	193.074	[M+H]+	N-Phenylacetylglycine	Amino acid and derivatives	110000	47400	94100	352000	740000	290000	C05598	ko00360
pme0170	217.1	158	1.14	216.122	[M+H]+	Nα-Acetyl-L-arginine	Amino acid and derivatives	118000	102000	144000	169000	294000	210000	--	--
pme0109	212.2	166	1.21	211.084	[M+H]+	(-)-3-(3,4-Dihydroxyphenyl)-2-methylalanine	Amino acid and derivatives	166000	91700	182000	196000	190000	184000	C07194	--
pmf0484	132.102	86	1.35	131.095	[M+H]+	alpha-Aminocaproic acid	Amino acid and derivatives	171000	205000	166000	274000	256000	262000	C01933	--
pme0137	187.2	125	1.17	188.08	[M-H]-	Nα-Acetyl-L-glutamine	Amino acid and derivatives	174000	253000	179000	235000	385000	439000	--	--
pme1070	180.1	119.3	1.18	181.074	[M-H]-	L-(-)-Tyrosine	Amino acid and derivatives	179000	203000	227000	210000	248000	230000	C00082	ko00130,ko00261,ko00350,ko00360,ko00400,ko00460,ko00730,ko00940,ko00950,ko00965,ko00966,ko00970,ko01100,ko01110,ko01210,ko01230
pmb0115	225.1	121	3.6	224.1	[M+H]+	3-Hydroxykynurenine	Amino acid and derivatives	194000	141000	203000	248000	269000	247000	C02794	--
pme1313	237.1	192	1.97	236.08	[M+H]+	N'-Formylkynurenine	Amino acid and derivatives	226000	216000	285000	375000	538000	394000	C02700	ko00380,ko01100
pme2527	133	116	0.64	132.16	[M+H]+	L(+)-Ornithine	Amino acid and derivatives	241000	312000	273000	73000	92300	58400	C00077	ko00220,ko00330,ko00472,ko00480,ko00999,ko01100,ko01110,ko01210,ko01230,ko02010
pme3382	160	98	1.17	161.069	[M-H]-	N-Acetylthreonine	Amino acid and derivatives	263000	206000	336000	290000	310000	293000	--	--
pmb2873	214.1	134	3.94	215.1	[M-H]-	3-(2-Naphthyl)-D-alanine	Amino acid and derivatives	342000	405000	394000	841000	473000	539000	--	--
pme0010	106	60	0.75	105.043	[M+H]+	L-Serine	Amino acid and derivatives	349000	390000	392000	303000	381000	296000	C00065	ko00260,ko00261,ko00270,ko00460,ko00600,ko00630,ko00920,ko00970,ko00999,ko01100,ko01110,ko01200,ko01230,ko01502,ko02010
pme0253	174.105	86	3.61	173.105	[M+H]+	N-Acetyl-l-leucine	Amino acid and derivatives	406000	486000	446000	357000	199000	187000	C02710	--
pme1242	322.4	130	1.29	321.1	[M+H]+	S-(methyl)glutathione	Amino acid and derivatives	414000	432000	791000	677000	230000	138000	C11347	--
pme0133	281.3	166	2.55	280.106	[M+H]+	Asp-phe	Amino acid and derivatives	443000	489000	401000	468000	527000	431000	--	--
pme0043	175	116	0.66	174.112	[M+H]+	L-(+)-Arginine	Amino acid and derivatives	445000	663000	570000	139000	270000	115000	C00062	ko00220,ko00261,ko00330,ko00472,ko00970,ko00999,ko01100,ko01110,ko01230,ko02010
pme1419	164	104	1.8	163	[M+H]+	L-Methionine methyl ester	Amino acid and derivatives	477000	484000	460000	465000	353000	353000	--	--
pme1715	277	259	0.77	276.132	[M+H]+	L-Saccharopine	Amino acid and derivatives	486000	437000	475000	645000	589000	598000	C00449	ko00300,ko00310,ko01100,ko01110,ko01230
pmb0464	458.1	116.3	0.8	457.1	[M+H]+	Aspartic acid di-O-glucoside	Amino acid and derivatives	489000	290000	525000	419000	658000	632000	--	--
pme1283	383	134	1.31	384.122	[M-H]-	S-(5'-Adenosy)-L-homocysteine	Amino acid and derivatives	547000	630000	576000	434000	338000	395000	C00021	ko00270,ko01100,ko01230
pme0037	156.1	110	0.65	155.07	[M+H]+	L-Histidine	Amino acid and derivatives	624000	720000	521000	374000	856000	331000	C00135	ko00340,ko00410,ko00970,ko01100,ko01110,ko01230,ko02010
pme0021	166	120	1.9	165.079	[M+H]+	L-Phenylalanine	Amino acid and derivatives	652000	651000	591000	568000	482000	540000	C00079	ko00360,ko00400,ko00460,ko00940,ko00960,ko00966,ko00970,ko01100,ko01110,ko01210,ko01230,ko02010
pme3033	104	86	0.69	103.063	[M+H]+	N,N-Dimethylglycine	Amino acid and derivatives	700000	860000	763000	834000	895000	940000	C01026	ko00260,ko01100
pme0056	145.1	101	2.61	146.058	[M-H]-	2,3-dimethylsuccinic acid	Amino acid and derivatives	751000	584000	532000	479000	317000	240000	--	--
pmf0442	208.1	103	3.83	207.09	[M+H]+	N-Acetyl-L-phenylalanine	Amino acid and derivatives	806000	1010000	750000	522000	307000	597000	C03519	ko00360
pme1408	145.069	109	0.75	146.069	[M-H]-	L-Glutamine	Amino acid and derivatives	820000	937000	917000	421000	346000	233000	C00064	ko00220,ko00230,ko00240,ko00250,ko00630,ko00910,ko00970,ko01100,ko01230,ko02010
pme0026	147	84	0.64	146.106	[M+H]+	L-(+)-Lysine	Amino acid and derivatives	930000	1200000	936000	644000	518000	599000	C00047	ko00300,ko00310,ko00780,ko00960,ko00970,ko01100,ko01110,ko01210,ko01230,ko02010
pme2427	222.1	180	2.64	223.085	[M-H]-	N-Acetyl-L-tyrosine	Amino acid and derivatives	955000	924000	1130000	1160000	716000	913000	--	--
pme0075	188.1	128	1.19	189.064	[M-H]-	N-Acetyl-L-glutamic acid	Amino acid and derivatives	1000000	914000	1030000	627000	431000	413000	C00624	ko00220,ko01100,ko01110,ko01210,ko01230
pme1210	150	61	1.17	149.051	[M+H]+	L-Methionine	Amino acid and derivatives	1040000	1090000	729000	866000	911000	848000	C00073	ko00270,ko00966,ko00970,ko01100,ko01110,ko01210,ko01230
pme0022	118	73.9	0.76	119.058	[M-H]-	L-Threonine	Amino acid and derivatives	1070000	1020000	1070000	807000	482000	451000	C00188	ko00260,ko00261,ko00290,ko00860,ko00970,ko01100,ko01110,ko01230,ko02010
pmf0016	150.1	61	0.85	149.051	[M+H]+	DL-Methionine	Amino acid and derivatives	1120000	1230000	1210000	1590000	1500000	1430000	--	--
pmf0594	166.19	77	1.9	165.19	[M+H]+	D-(+)-Phenylalanine	Amino acid and derivatives	1510000	1540000	1390000	1310000	1100000	1340000	C02265	ko00360
pme0007	174.1	131.1	0.75	175.096	[M-H]-	L-Citrulline	Amino acid and derivatives	1600000	1860000	1550000	612000	454000	336000	C00327	ko00220,ko01100,ko01110,ko01230
pme1228	221.1	204	1.62	220.085	[M+H]+	5-Hydroxy-L-tryptophan	Amino acid and derivatives	2040000	1800000	1710000	2440000	2640000	1430000	C00643	ko00380,ko01100
pmf0590	148.1	84	0.77	147.053	[M+H]+	Glutamic acid	Amino acid and derivatives	2420000	2200000	2120000	1900000	1230000	881000	--	--
pmf0587	132	88	0.78	133.038	[M-H]-	Aspartic acid	Amino acid and derivatives	2950000	3990000	2770000	1260000	1410000	1200000	C16433	--
pme2122	112.08	95	0.59	111.08	[M+H]+	Histamine	Amino acid and derivatives	2970000	3260000	3450000	4120000	4300000	3490000	C00388	ko00340,ko01100,ko01110
pme2617	166	102	0.76	165.046	[M+H]+	Methionine sulfoxide	Amino acid and derivatives	3280000	3320000	3360000	3190000	3090000	2990000	--	--
pme2914	161	99	1.46	162.053	[M-H]-	3-Hydroxy-3-methylpentane-1,5-dioic acid	Amino acid and derivatives	3350000	3070000	3660000	3880000	2180000	2080000	C03761	--
pme0011	132	88	0.78	133.037	[M-H]-	L-Aspartic acid	Amino acid and derivatives	4360000	5460000	3780000	1780000	1970000	1880000	C00049	ko00220,ko00250,ko00260,ko00261,ko00270,ko00300,ko00340,ko00410,ko00460,ko00710,ko00760,ko00770,ko00970,ko01100,ko01110,ko01200,ko01210,ko01230,ko02010
pme2634	118	72	0.86	117.079	[M+H]+	Dl-Norvaline	Amino acid and derivatives	4940000	4900000	6170000	4990000	4970000	4760000	C01826	--
pme3017	104	58	0.76	103.063	[M+H]+	2-Aminoisobutyric acid	Amino acid and derivatives	5360000	6320000	5540000	6770000	6650000	6640000	C03665	--
pmb2591	245	203.2	3.82	246	[M-H]-	Acetyl tryptophan	Amino acid and derivatives	6570000	8040000	10300000	4700000	7310000	7440000	C03137	--
pme0039	118.1	72.1	0.85	117.079	[M+H]+	L-Valine	Amino acid and derivatives	7120000	7470000	8270000	6820000	7030000	6910000	C00183	ko00280,ko00290,ko00460,ko00770,ko00966,ko00970,ko01100,ko01110,ko01210,ko01230,ko02010
pme0050	203	116	2.47	204.09	[M-H]-	L-Tryptophan	Amino acid and derivatives	8720000	5060000	7210000	7710000	16600000	12100000	C00078	ko00260,ko00380,ko00400,ko00901,ko00966,ko00970,ko01100,ko01110,ko01210,ko01230
pme1002	138.084	103	1.24	137.084	[M+H]+	L-Tyramine	Amino acid and derivatives	10600000	9680000	13100000	13100000	11900000	10600000	C00483	ko00350,ko00950,ko01110
pmf0585	116.1	70	0.8	115.063	[M+H]+	Proline	Amino acid and derivatives	12400000	6810000	16100000	10400000	13000000	13500000	C16435	--
pme0226	131.054	114	0.74	132.054	[M-H]-	L-Asparagine	Amino acid and derivatives	13100000	14300000	14400000	5300000	4160000	2540000	C00152	ko00250,ko00460,ko00970,ko01100,ko01110,ko01230
pme0041	132	86	1.28	131.095	[M+H]+	L-Isoleucine	Amino acid and derivatives	13800000	14300000	16500000	17100000	21200000	19200000	C00407	ko00280,ko00290,ko00460,ko00960,ko00966,ko00970,ko01100,ko01110,ko01210,ko01230,ko02010
pme0006	116.1	70.1	0.8	115.063	[M+H]+	L-Proline	Amino acid and derivatives	14400000	9120000	19300000	11400000	15700000	16000000	C00148	ko00330,ko00332,ko00970,ko01100,ko01110,ko01230,ko02010
pme0013	146.1	102	0.77	147.053	[M-H]-	L-Glutamic acid	Amino acid and derivatives	14700000	16300000	14800000	8200000	5540000	5260000	C00025	ko00220,ko00250,ko00330,ko00332,ko00340,ko00430,ko00480,ko00630,ko00650,ko00660,ko00860,ko00910,ko00970,ko00999,ko01100,ko01110,ko01200,ko01210,ko01230,ko02010
pmf0593	118.15	55.1	0.84	117.15	[M+H]+	D-(-)-Valine	Amino acid and derivatives	34500000	36000000	40900000	34300000	33400000	32300000	C06417	--
