# Supplementary material for: Combined Transcriptome and Metabolome Analysis of Alfalfa Response to Thrips Infection
Source: Genes (Basel). 2021 Dec 10;12(12):1967. doi: 10.3390/genes12121967 (PMC8701657; doi:10.3390/genes12121967)
Supplement: Supplementary file 1 [file genes-12-01967-s001.zip › Table S2.xls]

## Sheet: 基因集Kegg分类统计表
First Category	Second Category	pathway ID	Description	UP numbers	down numbers
Metabolism	Energy metabolism	map00196	Photosynthesis - antenna proteins	0	1
Metabolism	Biosynthesis of other secondary metabolites	map00944	Flavone and flavonol biosynthesis	0	1
Metabolism	Energy metabolism	map00920	Sulfur metabolism	0	1
Metabolism	Metabolism of terpenoids and polyketides	map00904	Diterpenoid biosynthesis	0	2
Metabolism	Biosynthesis of other secondary metabolites	map00261	Monobactam biosynthesis	0	4
Metabolism	Biosynthesis of other secondary metabolites	map00254	Aflatoxin biosynthesis	1	0
Metabolism	Carbohydrate metabolism	map00660	C5-Branched dibasic acid metabolism	1	0
Metabolism	Biosynthesis of other secondary metabolites	map00998	Biosynthesis of various secondary metabolites - part 2	1	0
Metabolism	Glycan biosynthesis and metabolism	map00601	Glycosphingolipid biosynthesis - lacto and neolacto series	1	0
Metabolism	Glycan biosynthesis and metabolism	map00514	Other types of O-glycan biosynthesis	1	1
Metabolism	Metabolism of terpenoids and polyketides	map00905	Brassinosteroid biosynthesis	1	4
Metabolism	Metabolism of cofactors and vitamins	map00860	Porphyrin and chlorophyll metabolism	2	0
Metabolism	Metabolism of cofactors and vitamins	map00780	Biotin metabolism	2	0
Metabolism	Metabolism of other amino acids	map00440	Phosphonate and phosphinate metabolism	2	0
Metabolism	Metabolism of terpenoids and polyketides	map00908	Zeatin biosynthesis	2	0
Metabolism	Lipid metabolism	map00590	Arachidonic acid metabolism	2	0
Metabolism	Glycan biosynthesis and metabolism	map00603	Glycosphingolipid biosynthesis - globo and isoglobo series	2	0
Genetic Information Processing	Folding, sorting and degradation	map04122	Sulfur relay system	2	0
Metabolism	Glycan biosynthesis and metabolism	map00511	Other glycan degradation	2	1
Metabolism	Metabolism of terpenoids and polyketides	map00902	Monoterpenoid biosynthesis	2	1
Genetic Information Processing	Replication and repair	map03410	Base excision repair	2	3
Metabolism	Lipid metabolism	map00072	Synthesis and degradation of ketone bodies	3	0
Metabolism	Metabolism of cofactors and vitamins	map00770	Pantothenate and CoA biosynthesis	3	0
Metabolism	Metabolism of terpenoids and polyketides	map00906	Carotenoid biosynthesis	3	0
Metabolism	Metabolism of other amino acids	map00430	Taurine and hypotaurine metabolism	3	0
Metabolism	Metabolism of cofactors and vitamins	map00730	Thiamine metabolism	3	0
Metabolism	Biosynthesis of other secondary metabolites	map00960	Tropane, piperidine and pyridine alkaloid biosynthesis	3	1
Metabolism	Metabolism of terpenoids and polyketides	map00909	Sesquiterpenoid and triterpenoid biosynthesis	3	1
Metabolism	Metabolism of cofactors and vitamins	map00740	Riboflavin metabolism	3	1
Environmental Information Processing	Membrane transport	map02010	ABC transporters	3	2
Metabolism	Lipid metabolism	map00565	Ether lipid metabolism	4	0
Genetic Information Processing	Folding, sorting and degradation	map04130	SNARE interactions in vesicular transport	4	0
Cellular Processes	Transport and catabolism	map04136	Autophagy - other	4	0
Metabolism	Biosynthesis of other secondary metabolites	map00965	Betalain biosynthesis	4	1
Environmental Information Processing	Signal transduction	map04070	Phosphatidylinositol signaling system	4	1
Human Diseases	Endocrine and metabolic disease	map04933	AGE-RAGE signaling pathway in diabetic complications	4	3
Metabolism	Lipid metabolism	map00073	Cutin, suberine and wax biosynthesis	4	5
Metabolism	Metabolism of cofactors and vitamins	map00750	Vitamin B6 metabolism	5	0
Metabolism	Metabolism of cofactors and vitamins	map00130	Ubiquinone and other terpenoid-quinone biosynthesis	5	0
Genetic Information Processing	Transcription	map03022	Basal transcription factors	5	0
Metabolism	Metabolism of terpenoids and polyketides	map00903	Limonene and pinene degradation	5	1
Metabolism	Biosynthesis of other secondary metabolites	map00945	Stilbenoid, diarylheptanoid and gingerol biosynthesis	5	3
Genetic Information Processing	Replication and repair	map03440	Homologous recombination	5	3
Genetic Information Processing	Replication and repair	map03430	Mismatch repair	5	4
Genetic Information Processing	Replication and repair	map03030	DNA replication	5	4
Metabolism	Metabolism of cofactors and vitamins	map00670	One carbon pool by folate	6	0
Metabolism	Metabolism of cofactors and vitamins	map00760	Nicotinate and nicotinamide metabolism	6	0
Metabolism	Amino acid metabolism	map00290	Valine, leucine and isoleucine biosynthesis	6	0
Metabolism	Amino acid metabolism	map00360	Phenylalanine metabolism	6	0
Metabolism	Biosynthesis of other secondary metabolites	map00950	Isoquinoline alkaloid biosynthesis	6	0
Genetic Information Processing	Transcription	map03020	RNA polymerase	6	0
Metabolism	Metabolism of other amino acids	map00460	Cyanoamino acid metabolism	6	2
Metabolism	Amino acid metabolism	map00300	Lysine biosynthesis	6	3
Metabolism	Lipid metabolism	map00600	Sphingolipid metabolism	7	0
Metabolism	Carbohydrate metabolism	map00053	Ascorbate and aldarate metabolism	7	1
Metabolism	Amino acid metabolism	map00340	Histidine metabolism	7	1
Metabolism	Lipid metabolism	map00061	Fatty acid biosynthesis	7	2
Metabolism	Carbohydrate metabolism	map00650	Butanoate metabolism	8	0
Metabolism	Energy metabolism	map00910	Nitrogen metabolism	8	0
Metabolism	Lipid metabolism	map00591	Linoleic acid metabolism	8	0
Metabolism	Carbohydrate metabolism	map00562	Inositol phosphate metabolism	8	1
Metabolism	Lipid metabolism	map00062	Fatty acid elongation	8	2
Metabolism	Metabolism of other amino acids	map00450	Selenocompound metabolism	8	2
Metabolism	Lipid metabolism	map00592	alpha-Linolenic acid metabolism	9	0
Metabolism	Glycan biosynthesis and metabolism	map00510	N-Glycan biosynthesis	9	1
Metabolism	Metabolism of terpenoids and polyketides	map00900	Terpenoid backbone biosynthesis	9	1
Genetic Information Processing	Replication and repair	map03420	Nucleotide excision repair	9	4
Metabolism	Carbohydrate metabolism	map00040	Pentose and glucuronate interconversions	9	5
Metabolism	Glycan biosynthesis and metabolism	map00513	Various types of N-glycan biosynthesis	10	0
Metabolism	Amino acid metabolism	map00350	Tyrosine metabolism	10	0
Organismal Systems	Environmental adaptation	map04712	Circadian rhythm - plant	10	1
Metabolism	Amino acid metabolism	map00220	Arginine biosynthesis	11	0
Metabolism	Amino acid metabolism	map00400	Phenylalanine, tyrosine and tryptophan biosynthesis	11	0
Metabolism	Nucleotide metabolism	map00240	Pyrimidine metabolism	12	0
Metabolism	Biosynthesis of other secondary metabolites	map00943	Isoflavonoid biosynthesis	12	1
Metabolism	Lipid metabolism	map00100	Steroid biosynthesis	12	1
Metabolism	Carbohydrate metabolism	map00640	Propanoate metabolism	13	0
Metabolism	Carbohydrate metabolism	map00052	Galactose metabolism	13	1
Metabolism	Amino acid metabolism	map00380	Tryptophan metabolism	14	1
Metabolism	Metabolism of other amino acids	map00410	beta-Alanine metabolism	14	2
Genetic Information Processing	Translation	map00970	Aminoacyl-tRNA biosynthesis	14	2
Metabolism	Amino acid metabolism	map00330	Arginine and proline metabolism	15	2
Metabolism	Lipid metabolism	map00561	Glycerolipid metabolism	15	4
Metabolism	Amino acid metabolism	map00260	Glycine, serine and threonine metabolism	15	5
Environmental Information Processing	Signal transduction	map04075	Plant hormone signal transduction	15	7
Genetic Information Processing	Folding, sorting and degradation	map03018	RNA degradation	16	0
Genetic Information Processing	Folding, sorting and degradation	map03060	Protein export	16	0
Metabolism	Amino acid metabolism	map00280	Valine, leucine and isoleucine degradation	16	1
Metabolism	Lipid metabolism	map01040	Biosynthesis of unsaturated fatty acids	16	1
Metabolism	Lipid metabolism	map00564	Glycerophospholipid metabolism	16	4
Metabolism	Amino acid metabolism	map00250	Alanine, aspartate and glutamate metabolism	17	1
Environmental Information Processing	Signal transduction	map04016	MAPK signaling pathway - plant	17	2
Metabolism	Carbohydrate metabolism	map00030	Pentose phosphate pathway	17	3
Metabolism	Lipid metabolism	map00071	Fatty acid degradation	19	3
Metabolism	Biosynthesis of other secondary metabolites	map00941	Flavonoid biosynthesis	19	5
Metabolism	Amino acid metabolism	map00310	Lysine degradation	20	1
Metabolism	Carbohydrate metabolism	map00051	Fructose and mannose metabolism	20	3
Metabolism	Energy metabolism	map00710	Carbon fixation in photosynthetic organisms	20	5
Genetic Information Processing	Translation	map03015	mRNA surveillance pathway	21	0
Metabolism	Metabolism of other amino acids	map00480	Glutathione metabolism	21	2
Genetic Information Processing	Translation	map03008	Ribosome biogenesis in eukaryotes	22	0
Cellular Processes	Transport and catabolism	map04146	Peroxisome	23	5
Metabolism	Biosynthesis of other secondary metabolites	map00940	Phenylpropanoid biosynthesis	24	13
Metabolism	Nucleotide metabolism	map00230	Purine metabolism	25	1
Genetic Information Processing	Folding, sorting and degradation	map04120	Ubiquitin mediated proteolysis	25	1
Metabolism	Carbohydrate metabolism	map00630	Glyoxylate and dicarboxylate metabolism	25	4
Cellular Processes	Transport and catabolism	map04145	Phagosome	26	5
Metabolism	Amino acid metabolism	map00270	Cysteine and methionine metabolism	27	5
Metabolism	Carbohydrate metabolism	map00620	Pyruvate metabolism	28	2
Cellular Processes	Transport and catabolism	map04144	Endocytosis	29	0
Metabolism	Carbohydrate metabolism	map00500	Starch and sucrose metabolism	29	4
Metabolism	Carbohydrate metabolism	map00020	Citrate cycle (TCA cycle)	31	1
Organismal Systems	Environmental adaptation	map04626	Plant-pathogen interaction	31	7
Metabolism	Carbohydrate metabolism	map00010	Glycolysis / Gluconeogenesis	34	2
Metabolism	Carbohydrate metabolism	map00520	Amino sugar and nucleotide sugar metabolism	38	5
Genetic Information Processing	Folding, sorting and degradation	map03050	Proteasome	42	0
Genetic Information Processing	Translation	map03013	RNA transport	55	0
Genetic Information Processing	Transcription	map03040	Spliceosome	57	0
Genetic Information Processing	Folding, sorting and degradation	map04141	Protein processing in endoplasmic reticulum	67	1
Metabolism	Energy metabolism	map00190	Oxidative phosphorylation	90	3
Genetic Information Processing	Translation	map03010	Ribosome	176	8
				1681	199
