# Supplementary material for: Combined Transcriptome and Metabolome Analysis of Alfalfa Response to Thrips Infection
Source: Genes (Basel). 2021 Dec 10;12(12):1967. doi: 10.3390/genes12121967 (PMC8701657; doi:10.3390/genes12121967)
Supplement: Supplementary file 1 [file genes-12-01967-s001.zip › Table S3.xlsx]

## Sheet: Sheet1
Index	Compounds	Class	S-CK1	S-CK2	S-CK3	S-T1	S-T2	S-T3	VIP	Fold_Change	Log2FC	Type
pme1988	L-Alanine	Amino acid and derivatives	107000	190000	104000	9	9	9	1.42077	6.73317e-05	-13.8584	down
pme0116	L-Carnosine	Amino acid and derivatives	9	9	9	7310	14400	7390	1.42033	1077.78	10.0738	up
pme0176	Phenylacetyl-L-glutamine	Amino acid and derivatives	11400	7060	6350	67500	83300	42900	1.38263	7.80734	2.96483	up
pme0011	L-Aspartic acid	Amino acid and derivatives	4360000	5460000	3780000	1780000	1970000	1880000	1.38121	0.413971	-1.2724	down
pme2527	L(+)-Ornithine	Amino acid and derivatives	241000	312000	273000	73000	92300	58400	1.37734	0.270823	-1.88458	down
pmf0587	Aspartic acid	Amino acid and derivatives	2950000	3990000	2770000	1260000	1410000	1200000	1.37234	0.398558	-1.32714	down
pme0007	L-Citrulline	Amino acid and derivatives	1600000	1860000	1550000	612000	454000	336000	1.3613	0.27984	-1.83732	down
pme0013	L-Glutamic acid	Amino acid and derivatives	14700000	16300000	14800000	8200000	5540000	5260000	1.34878	0.414847	-1.26935	down
pme0195	L-Cysteine	Amino acid and derivatives	7120	6240	5720	30500	26900	13900	1.33493	3.7369	1.90184	up
pme0226	L-Asparagine	Amino acid and derivatives	13100000	14300000	14400000	5300000	4160000	2540000	1.33363	0.287081	-1.80047	down
pme0057	DL-Homocysteine	Amino acid and derivatives	52000	34900	36700	181000	312000	117000	1.33125	4.93528	2.30313	up
pme1408	L-Glutamine	Amino acid and derivatives	820000	937000	917000	421000	346000	233000	1.32708	0.373972	-1.419	down
pme0075	N-Acetyl-L-glutamic acid	Amino acid and derivatives	1000000	914000	1030000	627000	431000	413000	1.31778	0.49966	-1.00098	down
pme2743	N-Phenylacetylglycine	Amino acid and derivatives	110000	47400	94100	352000	740000	290000	1.30586	5.49503	2.45813	up
pme0043	L-(+)-Arginine	Amino acid and derivatives	445000	663000	570000	139000	270000	115000	1.27531	0.312277	-1.6791	down
pme2046	3-N-Methyl-L-histidine	Amino acid and derivatives	56000	50500	51400	14700	18700	6140	1.27391	0.250412	-1.99763	down
pme2770	L-Cystathionine	Amino acid and derivatives	5420	5980	3350	2050	1300	2420	1.26597	0.391186	-1.35407	down
pme0025	L-Kynurenine	Amino acid and derivatives	71500	80100	84600	141000	269000	134000	1.24322	2.30313	1.2036	up
pme1086	Glutathione reduced form	Amino acid and derivatives	27400	24600	46400	16400	11500	9780	1.24264	0.382927	-1.38486	down
pmb1283	L-Glutaminyl-L-valyl-L-valyl-L-cysteine	Amino acid and derivatives	30500	68500	47300	23100	20900	25100	1.17927	0.472317	-1.08217	down
pme2563	γ-Glu-Cys	Amino acid and derivatives	18100	13500	17800	8840	7260	2890	1.15073	0.384413	-1.37927	down
pmb0962	Lysine butyrate	Amino acid and derivatives	109000	159000	70300	46600	65000	25800	1.10594	0.406148	-1.29992	down
pme0066	Guanidineacetic acid	Amino acid and derivatives	12200	19700	5660	5240	5660	5230	1.01413	0.429446	-1.21945	down
pme1646	Pinoresinol	Phenylpropanoids	48900	50100	60500	121000	129000	139000	1.39979	2.43887	1.28621	up
pmf0117	Coumestrol	Phenylpropanoids	17500	11100	17500	112000	225000	151000	1.39312	10.5857	3.40404	up
pmb2835	Syringaldehyde	Phenylpropanoids	9720	8530	6090	41600	32600	30900	1.38573	4.318	2.11036	up
pmb2940	1-O-beta-D-Glucopyranosyl sinapate	Phenylpropanoids	1620000	2210000	1870000	4030000	4190000	3210000	1.35024	2.00526	1.00379	up
pme3245	Medicarpin	Phenylpropanoids	19400000	15600000	15700000	29800000	42800000	33500000	1.34491	2.0927	1.06537	up
pme3123	Sinapyl alcohol	Phenylpropanoids	16500	10600	14400	34400	41600	27100	1.33494	2.48434	1.31286	up
pme2996	4-Hydroxycoumarin	Phenylpropanoids	20600	30200	17000	7100	4460	8560	1.32557	0.296755	-1.75265	down
pmb0235	O-Feruloyl coumarin	Phenylpropanoids	41500	24600	30100	68800	148000	109000	1.29716	3.38669	1.75988	up
pmb2936	Disinapoyl hexoside	Phenylpropanoids	6700	9060	5850	40900	64900	17600	1.28977	5.71032	2.51357	up
pmf0271	(E)-p-coumaric acid	Phenylpropanoids	576000	678000	466000	379000	191000	254000	1.2294	0.47907	-1.06169	down
pme0307	Resveratrol	Phenylpropanoids	6480	707	6690	22800	152000	43600	1.19998	15.7383	3.97621	up
pmf0591	Cinnamic acid	Phenylpropanoids	241000	270000	202000	176000	82200	69700	1.15844	0.459888	-1.12065	down
pme0513	Xylitol	Alcohols	136000	104000	130000	216000	308000	257000	1.34429	2.11081	1.0778	up
pmb0767	D-erythro-Dihydrosphingosine	Alcohols	750000	729000	809000	420000	349000	254000	1.32156	0.447115	-1.16128	down
pme2256	D-Arabitol	Alcohols	256000	217000	322000	438000	742000	612000	1.28805	2.25409	1.17254	up
pme2237	Dulcitol	Alcohols	31400	40800	38700	86800	216000	95000	1.28114	3.58702	1.84278	up
pmf0348	2,6-Dimethyl-7-octene-2,3,6-triol	Alcohols	478000	329000	260000	204000	160000	154000	1.23808	0.485473	-1.04254	down
pme1261	Pantothenol	Alcohols	356000	109000	409000	62100	21400	47800	1.23344	0.150229	-2.73477	down
pme1514	Epigallocatechin (EGC)	Polyphenol	9830	9560	12200	23500	24600	33600	1.35884	2.58626	1.37087	up
pme1824	Protocatechuic acid	Polyphenol	939000	928000	901000	1340000	2900000	1810000	1.21733	2.18569	1.12809	up
pma0101	N-Caffeoyl agmatine	Phenolamides	13200	1810000	432000	9	9	9	1.3651	1.19723e-05	-16.3499	down
pmb0492	"N',N"",N""'-p-coumaroyl-cinnamoyl-caffeoyl spermidine"	Phenolamides	400000	661000	423000	121000	194000	286000	1.22069	0.404987	-1.30405	down
pmb0501	Agmatine	Phenolamides	303000	314000	379000	412000	901000	782000	1.15214	2.10341	1.07273	up
pme2693	N-Acetylputrescine	Phenolamides	206000	218000	217000	250000	659000	454000	1.09423	2.12637	1.08839	up
pmb0496	N-Feruloyl agmatine	Phenolamides	133000	845000	129000	57100	9	9	1.0925	0.0515971	-4.27657	down
pmb0503	N-(4'-O-glycosyl)-p-coumaroyl agmatine	Phenolamides	100000	320000	14700	19600	9	9	1.08633	0.04513	-4.46977	down
pmb0490	N-p-Coumaroyl putrescine	Phenolamides	2420000	10000000	1530000	1710000	51600	41400	1.06905	0.129247	-2.95179	down
pmb0508	N-p-Coumaroyl agmatine	Phenolamides	329000	1230000	139000	129000	9	9	1.06474	0.0759823	-3.71819	down
pmb0505	N'-p-Coumaroyl putrescine	Phenolamides	3010000	13000000	1900000	2230000	68200	53200	1.06161	0.13129	-2.92917	down
pmb0489	N-hexosyl-p-coumaroyl putrescine	Phenolamides	34900	59900	13400	17300	9	9	1.04224	0.160055	-2.64336	down
pmb0493	N'-p-Coumaroyl agmatine	Phenolamides	11500000	35700000	4260000	4990000	9	9	1.03909	0.0969689	-3.36633	down
pme3350	8-Hydroxy-2-deoxyguanosine	Nucleotide and derivates	9	9	9	14000	18000	10100	1.42192	1559.26	10.6066	up
pme3007	Uridine 5’-diphosphate	Nucleotide and derivates	53700	52400	75900	28300	28700	19100	1.29756	0.418132	-1.25797	down
pme3184	2'-Deoxyadenosine-5'-monophosphate	Nucleotide and derivates	170000	94200	172000	244000	366000	435000	1.21788	2.39569	1.26044	up
pme1194	Deoxycytidine	Nucleotide and derivates	231000	157000	275000	314000	577000	535000	1.1841	2.15083	1.10489	up
pmc0281	Adenosine O-ribose	Nucleotide and derivates	1110000	1000000	1000000	1460000	4090000	2200000	1.1547	2.49196	1.31728	up
pmb0964	iP7G	Nucleotide and derivates	151000	91100	149000	237000	335000	845000	1.13902	3.62311	1.85723	up
pme3197	Cyclic AMP	Nucleotide and derivates	60800	147000	69600	58900	38800	20700	1.01451	0.42682	-1.2283	down
pmf0614	Peonidin 3, 5-diglucoside chloride	Anthocyanins	66600	64300	87600	228000	223000	250000	1.40027	3.20824	1.68178	up
pmb0744	Tricin O-phenylformic acid	Flavone	9	9	9	10700	9460	5160	1.4211	937.778	9.8731	up
pme3303	Tricetin	Flavone	9	9	9	12500	10800	12300	1.42095	1318.52	10.3647	up
pmb0569	Syringetin 5-O-hexoside	Flavone	36400	17100	34100	9	9	9	1.41812	0.000308219	-11.6638	down
pmf0006	Narirutin	Flavone	7580	17700	18100	9	9	9	1.41653	0.000622407	-10.6499	down
pmb0746	Tricin 4'-O-β-guaiacylglycerol	Flavone	37100	34400	36000	210000	256000	174000	1.41532	5.95349	2.57374	up
pme3509	7,4'-Dihydroxyflavone	Flavone	100000	101000	71200	785000	989000	537000	1.39909	8.49008	3.08578	up
pmb0745	Tricin 4'-O-syringyl alcohol	Flavone	4860	2220	5390	42400	61800	42000	1.38687	11.7241	3.55141	up
pme0359	Apigenin 5-O-glucoside	Flavone	8620000	8930000	5650000	2600000	2060000	2330000	1.37698	0.301293	-1.73076	down
pmb0580	Chrysin 5-O-glucoside (Toringin)	Flavone	168000	146000	164000	55500	28100	24200	1.34132	0.225523	-2.14865	down
pma6199	Chrysin O-hexoside	Flavone	185000	165000	242000	71600	48400	30200	1.31124	0.253716	-1.97871	down
pmb3028	Tricin O-sinapic acid	Flavone	88600	54200	121000	242000	381000	253000	1.30977	3.3207	1.73149	up
pmb3006	Apigenin 7-O-glucoside (Cosmosiin)	Flavone	553000	645000	405000	265000	137000	156000	1.29774	0.348097	-1.52244	down
pmb0615	Hesperetin C-hexosyl-O-hexosyl-O-hexoside	Flavone	83700	115000	98100	59200	48900	37100	1.28357	0.489218	-1.03145	down
pme1601	Apigenin 4-O-rhamnoside	Flavone	123000	129000	69500	48300	33600	52600	1.25461	0.418351	-1.25721	down
pma6218	O-methylnaringenin C-pentoside	Flavone	26200	16000	37400	60600	68700	51500	1.23683	2.27136	1.18355	up
pmb0738	Tricin O-sinapoylhexoside	Flavone	796000	708000	459000	1480000	2790000	1240000	1.22981	2.80693	1.48899	up
pmb3005	Chrysoeriol O-rhamnosyl-O-glucuronic acid	Flavone	25300	26300	25100	5860	12000	16400	1.18833	0.446675	-1.1627	down
pmb0358	Selgin O-hexosyl-O-hexoside	Flavone	84800	58900	144000	28900	40700	44600	1.17853	0.396941	-1.333	down
pmb2984	Acetyl-eriodictyol O-hexoside	Flavone	343000	120000	369000	568000	802000	711000	1.15146	2.5012	1.32262	up
pme0089	Luteolin	Flavone	524000	246000	253000	528000	731000	801000	1.13247	2.01369	1.00984	up
pmb0578	Luteolin O-sinapoylhexoside	Flavone	33100	16800	12600	30900	61500	45400	1.08794	2.2048	1.14065	up
pmb0684	C-hexosyl-luteolin O-sinapic acid	Flavone	33100	20000	13100	36200	77600	32900	1.03113	2.21601	1.14797	up
pmb0619	Eriodictiol 6-C-hexoside 8-C-hexoside-O-hexoside	Flavone	28400	56900	41300	32000	17500	11200	1.02691	0.479463	-1.06051	down
pme1544	Acacetin	Flavone	58300	89100	40800	42500	9	9	1.02337	0.225919	-2.14612	down
pme3288	3,7-Di-O-methylquercetin	Flavonol	9	9	9	25000	47400	57600	1.41744	4814.81	12.2333	up
pme0200	Kaempferol	Flavonol	535000	536000	717000	2750000	8070000	4000000	1.35781	8.28859	3.05113	up
pme1588	Isorhamnetin	Flavonol	2660	1560	2860	6530	22300	14100	1.28878	6.06356	2.60016	up
pme1606	Kaempferol 3-O-robinobioside (Biorobin)	Flavonol	394000	320000	497000	205000	149000	96000	1.25411	0.371594	-1.4282	down
pme1540	Isorhamnetin 3-O-neohesperidoside	Flavonol	312000	113000	211000	85900	68200	38600	1.17438	0.302987	-1.72267	down
pme0369	Kaempferol 3-O-rutinoside (Nicotiflorin)	Flavonol	159000	142000	228000	101000	45400	25800	1.16134	0.32552	-1.61918	down
pmb0711	Quercetin 7-O-rutinoside	Flavonol	247000	105000	140000	90300	71200	26100	1.03853	0.381301	-1.391	down
pme3297	Kaempferol 3-O-rhamnoside (Kaempferin)	Flavonol	48600	147000	9	9	9	9	1.01631	0.00013803	-12.8227	down
pmf0301	Engeletin	Flavonoid	14600	21000	19400	9	9	9	1.42074	0.000490909	-10.9923	down
pmf0549	Diosmin	Flavonoid	18600	25300	12500	9	9	9	1.42039	0.000478723	-11.0285	down
pmf0363	Hydroxygenkwanin	Flavonoid	58400	64200	59300	177000	298000	226000	1.38674	3.85377	1.94627	up
pmf0393	Persicogenin	Flavonoid	16300	14800	24600	87000	405000	153000	1.31919	11.5799	3.53355	up
pmf0232	Tiliroside	Flavonoid	66600	99200	45700	15300	10500	4500	1.29976	0.143262	-2.80327	down
pmf0112	Maackiain	Flavonoid	116000	95900	125000	280000	886000	501000	1.2981	4.94806	2.30686	up
pmf0179	Narcissoside	Flavonoid	62400	39000	70200	24500	25500	26700	1.28313	0.44697	-1.16175	down
pmf0464	Farrerol	Flavonoid	9	9	10100	79300	192000	54400	1.18643	32.1902	5.00855	up
pmf0583	Phloridzin	Flavonoid	135000	244000	132000	97100	38900	34500	1.18328	0.333659	-1.58355	down
pmf0472	Apiin	Flavonoid	116000	186000	56000	54000	35200	34000	1.12882	0.344134	-1.53896	down
pmf0551	Tectochrysin	Flavonoid	2940	1590	1050	238000	6790	11400	1.09285	45.9122	5.52081	up
pmf0569	Liquiritin	Flavonoid	143000	197000	142000	511000	215000	239000	1.04102	2.00207	1.0015	up
pme2982	Pinocembrin (Dihydrochrysin)	Flavanone	9	9	9	27600	2080	11300	1.38444	1517.78	10.5677	up
pme3439	Butein	Flavanone	88500	45100	68500	452000	806000	383000	1.37471	8.11974	3.02143	up
pme1580	Eriodictyol	Flavanone	23200	15900	15800	60900	58000	45000	1.37192	2.98543	1.57794	up
pme3217	Isoliquiritigenin	Flavanone	241000	244000	171000	1750000	1060000	827000	1.36676	5.54421	2.47098	up
pme0372	Naringenin 7-O-glucoside (Prunin)	Flavanone	1300000	1230000	978000	475000	295000	491000	1.35068	0.359464	-1.47608	down
pme1600	7-O-Methyleriodictyol	Flavanone	387000	376000	543000	1770000	5710000	3080000	1.34293	8.08576	3.01538	up
pme3237	Liquiritigenin	Flavanone	65500	98000	48400	505000	236000	195000	1.27788	4.41718	2.14312	up
pme2984	Isosakuranetin-7-neohesperidoside (Poncirin)	Flavanone	70800	124000	39400	19100	9170	34400	1.16385	0.267592	-1.90189	down
pme0331	Naringenin 7-O-neohesperidoside (Naringin)	Flavanone	15700	43900	21300	2990	16100	9010	1.01341	0.347342	-1.52557	down
pmf0520	Rhein	Quinones	9290	8070	9170	20700	69300	40600	1.28635	4.92273	2.29946	up
pmf0537	Cyclohexane-1,3-dione	Others	48400	38200	38900	204000	175000	132000	1.3966	4.07171	2.02564	up
pmb0770	N-Feruloyl serotonin	Alkaloids	46700	69100	76600	279000	185000	246000	1.36229	3.69023	1.88371	up
pmf0461	Febrifugine	Alkaloids	43300	71200	28700	5570	9340	8580	1.34859	0.164036	-2.60791	down
pmb0426	5-Methoxy-N,N-dimethyltryptamine	Alkaloids	125000	109000	88100	65600	27000	63200	1.14218	0.483701	-1.04781	down
pme2108	L-Carnitine	Alkaloids	35200	11400	37100	85100	122000	47400	1.12683	3.04062	1.60437	up
pme1417	L-Tryptamine	Alkaloids	109000	89900	83800	118000	301000	176000	1.09682	2.1047	1.07362	up
pmb0769	N-hexosyl-p-coumaroyl serotonin	Alkaloids	45500	68000	115000	203000	164000	92800	1.03823	2.01225	1.00881	up
pmf0254	Solanine	Alkaloids	12300	53200	9	9	9	9	1.01282	0.000412157	-11.2445	down
pmf0574	Sucralose	Carbohydrates	34700	36600	56400	9	9	9	1.41977	0.000211433	-12.2075	down
pme2019	DL-Arabinose	Carbohydrates	913000	646000	965000	1280000	3370000	2600000	1.2017	2.87242	1.52227	up
pmf0181	Saikosaponin B4	Terpene	5560	4800	6610	11100	11000	17000	1.30209	2.30407	1.20418	up
pmf0497	Albiflorin	Terpene	238000	190000	306000	417000	597000	557000	1.29651	2.14033	1.09783	up
pmf0188	Saikosaponin B3	Terpene	5780	3900	5910	11600	9840	19500	1.24446	2.62604	1.39289	up
pme0080	Cucurbitacin B	Terpene	34600	15300	9580	57100	29900	54400	1.04813	2.37727	1.24931	up
pme1281	Pyridoxal 5'-phosphate	Vitamins and derivatives	40200	60700	34400	9	9	9	1.42094	0.000199557	-12.2909	down
pma3101	Nicotinate ribonucleoside	Vitamins and derivatives	231000	302000	291000	624000	1140000	781000	1.34536	3.08859	1.62695	up
pmb0789	Pyridoxine O-glucoside	Vitamins and derivatives	3470000	1760000	3140000	4710000	7080000	7850000	1.21467	2.34648	1.2305	up
pmb0801	4-Pyridoxic acid O-hexoside	Vitamins and derivatives	204000	96400	162000	237000	555000	438000	1.16747	2.66003	1.41145	up
pme1578	Genistein (4',5,7-Trihydroxyisoflavone)	Isoflavone	9	9	9	83600	30400	119000	1.41206	8629.63	13.0751	up
pme0355	Daidzein	Isoflavone	123000	134000	74200	935000	1250000	640000	1.3833	8.52959	3.09248	up
pme3210	Genistein 7-O-Glucoside (Genistin)	Isoflavone	5880000	6170000	4160000	2230000	1610000	1840000	1.36694	0.350401	-1.51292	down
pme3502	Formononetin 7-O-glucoside (Ononin)	Isoflavone	383000	494000	593000	248000	185000	227000	1.32497	0.44898	-1.15528	down
pme3233	Calycosin	Isoflavone	249000	212000	253000	635000	2970000	1200000	1.26418	6.72969	2.75054	up
pme3252	Glycitein	Isoflavone	95900	92700	102000	264000	1160000	415000	1.26365	6.32829	2.66181	up
pme3400	Sissotrin	Isoflavone	1640000	883000	1660000	331000	310000	672000	1.25944	0.31389	-1.67167	down
pme1498	Formononetin (4'-O-methyldaidzein)	Isoflavone	302000	316000	351000	1120000	6750000	1600000	1.25137	9.77296	3.2888	up
pme3250	Biochanin A	Isoflavone	37400	38600	36200	46100	193000	77200	1.02746	2.81907	1.49522	up
pme2836	5-Hydroxytryptophol	Indole derivatives	79700	40400	68700	134000	145000	134000	1.27437	2.1875	1.12928	up
pmb2938	4-O-Caffeoyl quinic acid (criptochlorogenic acid)	Organic acids and derivatives	9	9	9	113000	84600	36200	1.4204	8659.26	13.08	up
pmb3068	1-O-p-Coumaroyl quinic acid	Organic acids and derivatives	9	9	9	4230	2450	4580	1.41617	417.037	8.70403	up
pmb3107	Syringic acid O-glucoside	Organic acids and derivatives	72600	56600	93900	316000	447000	347000	1.39347	4.97535	2.3148	up
pmb3101	2-Isopropylmalate	Organic acids and derivatives	46800000	36600000	38500000	13300000	15200000	11300000	1.38675	0.326497	-1.61486	down
pmf0218	Phosphoenolpyruvate trisodium salt	Organic acids and derivatives	35100	38600	30800	10800	13400	17300	1.36528	0.397129	-1.33232	down
pme3576	Anthranilic acid	Organic acids and derivatives	1120000	1410000	778000	393000	262000	319000	1.34992	0.294438	-1.76397	down
pme1814	2,5-dihydroxybenzoic acid (Gentisic acid)	Organic acids and derivatives	390000	492000	463000	836000	1250000	916000	1.34646	2.23197	1.15832	up
pme2009	L-(+)-Tartaric acid	Organic acids and derivatives	138000	101000	348000	959000	2130000	2240000	1.31979	9.07836	3.18243	up
pme0285	4-Guanidinobutyric acid	Organic acids and derivatives	117000	66000	150000	354000	806000	485000	1.31541	4.93994	2.30449	up
pmf0066	2'-Acetylacteoside	Organic acids and derivatives	17300	16400	20200	82100	50400	36900	1.31457	3.14286	1.65208	up
pmf0425	D-tartaric acid	Organic acids and derivatives	285000	294000	651000	1440000	4010000	3210000	1.31187	7.04065	2.81571	up
pme0394	2-Methoxybenzoic acid	Organic acids and derivatives	18500	13800	35000	65700	120000	86400	1.3053	4.04309	2.01546	up
pme0265	Sebacate	Organic acids and derivatives	45100	28200	47800	88900	123000	161000	1.30207	3.07927	1.62259	up
pme0243	Glutaric acid	Organic acids and derivatives	1230000	1270000	776000	352000	282000	145000	1.30076	0.23779	-2.07224	down
pme3034	ethylmalonate	Organic acids and derivatives	87000	85200	49800	27300	9410	10500	1.28691	0.212658	-2.2334	down
pme0267	2-Methylsuccinic acid	Organic acids and derivatives	1050000	945000	926000	473000	535000	285000	1.27171	0.442657	-1.17574	down
pma3724	1-O-Feruloyl quinic acid	Organic acids and derivatives	40600	55000	44200	22100	15200	29800	1.25897	0.479971	-1.05898	down
pme0085	Rosmarinic acid	Organic acids and derivatives	14500	11800	20500	25300	37300	38600	1.25252	2.16239	1.11263	up
pme0250	Azelaic acid	Organic acids and derivatives	4300000	2800000	2180000	1800000	1350000	1340000	1.20239	0.483836	-1.04741	down
pmb3073	O-p-Coumaroyl quinic acid O-rutinoside derivative	Organic acids and derivatives	2680	4950	7350	8870	19800	10000	1.12604	2.58144	1.36818	up
pmb1626	MGMG (18:2) isomer1	Lipids	9440000	12300000	9910000	4510000	3880000	4390000	1.39596	0.403791	-1.30832	down
pmb0882	LysoPC 18:1	Lipids	184000	210000	154000	73100	74600	64600	1.38952	0.387409	-1.36807	down
pmb2383	MGMG (18:2) isomer2	Lipids	317000	433000	376000	166000	157000	157000	1.38879	0.426288	-1.2301	down
pmb0296	MAG (18:1) isomer2	Lipids	84400	74300	72900	31900	33900	42200	1.38837	0.466321	-1.1006	down
pmd0144	LysoPC 20:1 (2n isomer)	Lipids	60900	64300	50200	27800	30200	27600	1.38802	0.488027	-1.03497	down
pmb0165	LysoPC 16:1	Lipids	284000	289000	273000	156000	112000	124000	1.37776	0.463357	-1.1098	down
pmb0873	LysoPC 18:2 (2n isomer)	Lipids	1260000	1600000	1340000	620000	407000	432000	1.36787	0.347381	-1.52541	down
pmc0960	LysoPC 20:4	Lipids	487000	771000	488000	196000	120000	122000	1.35347	0.250859	-1.99505	down
pmb2388	LysoPC 18:0 (2n isomer)	Lipids	77200	114000	77000	37800	25400	23900	1.34226	0.324758	-1.62256	down
pmb0859	LysoPC 18:1 (2n isomer)	Lipids	12500000	18100000	13100000	6420000	3770000	3870000	1.33486	0.321739	-1.63604	down
pmb0874	LysoPE 18:2 (2n isomer)	Lipids	1230000	1530000	975000	654000	456000	550000	1.32125	0.444444	-1.16993	down
pmb3121	LysoPE 18:1	Lipids	414000	559000	319000	207000	142000	141000	1.30841	0.379257	-1.39875	down
pmb0864	LysoPE 14:0	Lipids	22400	34800	24600	15100	13700	12000	1.29845	0.498778	-1.00353	down
pmb3132	LysoPE 18:1 (2n isomer)	Lipids	475000	687000	413000	355000	179000	162000	1.17345	0.441905	-1.17819	down
