# Supplementary material for: Combined Transcriptome and Metabolome Analysis of Alfalfa Response to Thrips Infection
Source: Genes (Basel). 2021 Dec 10;12(12):1967. doi: 10.3390/genes12121967 (PMC8701657; doi:10.3390/genes12121967)
Supplement: Supplementary file 1 [file genes-12-01967-s001.zip › Table S4.xls]

#ko00943
seq_id	log2fc	pvalue	regulate
TRINITY_DN122693_c1_g1	2.169293748	1.02E-12	up
TRINITY_DN129019_c0_g1	1.251361501	0.0018442	up
TRINITY_DN130539_c0_g1	1.619620452	1.53E-14	up
TRINITY_DN132277_c0_g1	1.570997552	7.14E-21	up
TRINITY_DN134932_c0_g1	1.57417145	7.86E-10	up
TRINITY_DN136201_c3_g1	1.908234865	3.88E-14	up
TRINITY_DN138095_c0_g1	1.048110286	0.001641311	up
TRINITY_DN141251_c1_g1	1.587269583	5.47E-21	up
TRINITY_DN141892_c0_g1	1.632775577	2.99E-10	up
TRINITY_DN142979_c1_g1	1.29307242	5.20E-05	up
TRINITY_DN82629_c0_g1	2.28277593	7.27E-10	up
#metabolites information
Index	VIP	Log2FC	Type
pme0355	1.38E+00	3.09E+00	up
pme1498	1.25E+00	3.29E+00	up
pme1578	1.41E+00	1.31E+01	up
pme3210	1.37E+00	-1.51E+00	down
pme3233	1.26E+00	2.75E+00	up
pme3237	1.28E+00	2.14E+00	up
pme3245	1.34E+00	1.07E+00	up
pme3250	1.03E+00	1.50E+00	up
pme3252	1.26E+00	2.66E+00	up
pme3400	1.26E+00	-1.67E+00	down
pme3502	1.32E+00	-1.16E+00	down
pme3509	1.40E+00	3.09E+00	up
pmf0112	1.30E+00	2.31E+00	up
pmf0117	1.39E+00	3.40E+00	up
